# Supplementary material for: Prostate cancer castrate resistant progression usage of non-canonical androgen receptor signaling and ketone body fuel
Source: Oncogene. 2021 Sep 28;40(44):6284–98. doi: 10.1038/s41388-021-02008-9 (PMC8566229; doi:10.1038/s41388-021-02008-9)
Supplement: Supplementary file 2 — Supplementary Table 1 [file 41388_2021_2008_MOESM2_ESM.xlsx]

## Sheet: OrigScale
												SAMPLE NAME	MDAC-01136	MDAC-01137	MDAC-01138	MDAC-01139	MDAC-01140	MDAC-01141	MDAC-01142	MDAC-01144	MDAC-01145	MDAC-01146	MDAC-01147	MDAC-01148	MDAC-01149	MDAC-01158	MDAC-01159	MDAC-01161
												CLIENT IDENTIFIER	E427	E428	E429	E430	E431	E439	E441	E433	E434	E445	E447	E448	E449	E432	E436	E443
												SAMPLE ID	1126403	1126384	1126395	1126414	1126387	1126400	1126397	1126415	1126408	1126388	1126389	1126404	1126390	1126407	1126391	1126382
												PARENT SAMPLE ID	1125302	1125303	1125304	1125305	1125306	1125307	1125308	1125310	1125311	1125312	1125313	1125314	1125315	1125324	1125325	1125327
												GROUP	CONTROL	CONTROL	CONTROL	CONTROL	CONTROL	CONTROL	CONTROL	RESPONSIVE	RESPONSIVE	RESPONSIVE	RESPONSIVE	RESPONSIVE	RESPONSIVE	RESISTANT	RESISTANT	RESISTANT
												GROUP ID	Control	Control	Control	Control	Control	Control	Control	MAA	MAA	MAA	MAA	MAA	MAA	Relapsed	Relapsed	Relapsed
PATHWAY SORTORDER	BIOCHEMICAL	SUPER PATHWAY	SUB PATHWAY	COMP ID	PLATFORM	CHEMICAL ID	RI	MASS	CAS	PUBCHEM	KEGG	Group HMDB	Control	Control	Control	Control	Control	Control	Control	MAA	MAA	MAA	MAA	MAA	MAA	Relapsed	Relapsed	Relapsed
1560	1,2-dipalmitoylglycerol	Lipid	Diacylglycerol	11953	GC/MS	850	2600	145	40290-32-2	99931		HMDB07098	198342	296497	120627	129130	198092	164325	218553	389039	274604	239441	215505	300504	312566	201458	193385	287089
777	1,3-dihydroxyacetone	Carbohydrate	Glycolysis, Gluconeogenesis, and Pyruvate Metabolism	35963	GC/MS	100000143	1263	103	96-26-4;62147-49-3	670	C00184	HMDB01882	211533	181308	130727	74284	102699	161222	150988	1.25953e+06	1.13456e+06	2.05314e+06	1.55375e+06	1.26032e+06	2618786	631520	771841	1.31181e+06
763	1,5-anhydroglucitol (1,5-AG)	Carbohydrate	Glycolysis, Gluconeogenesis, and Pyruvate Metabolism	20675	GC/MS	100000580	1788.7	217.1	154-58-5	64960	C07326	HMDB02712	2.88586e+06	3.54341e+06	3.18979e+06	3383778	2.63774e+06	3.0443e+06	3.35544e+06	2.50079e+06	2.06807e+06	2274277	3.10381e+06	2.54025e+06	2.32207e+06	1659389	2.76168e+06	2.19382e+06
989	10-heptadecenoate (17:1n7)	Lipid	Long Chain Fatty Acid	33971	LC/MS Neg	100001278	5558	267.3	29743-97-3	5312435		HMDB60038	151010	208487	129871	440209	522152	141882	134468	345989	270742	168617	510991	501471	247019	744577	299356	340660
999	10-nonadecenoate (19:1n9)	Lipid	Long Chain Fatty Acid	33972	LC/MS Neg	100001277	5775	295.4	73033-09-7	5312513		HMDB13622	87896.9	134599	81024.6	224948	252514	103828	100153	150403	142812	82310.4	176693	234181	112282	274224	109000	151318
1252	13-HODE + 9-HODE	Lipid	Fatty Acid, Monohydroxy	37752	LC/MS Neg	100002196	5270	295.2		43013			52832.3	96178.1	303819	713900	756247	50727	29757.7	136753	166866	36654.7	222031	263290	53325.6	777301	626480	265171
1086	15-methylpalmitate (isobar with 2-methylpalmitate)	Lipid	Fatty Acid, Branched	38768	LC/MS Neg	100002945	5698	269.4		17903417			164857	206146	186799	199770	290157	178507	177854	191490	189607	196317	249351	247630	222200	238623	187491	214301
1425	1-arachidonoylglycerophosphocholine (20:4n6)*	Lipid	Lysolipid	33228	LC/MS Pos	100001551	5554	544.3			C05208	HMDB10395	79598.5	117226	67667.1	247009	101844		194675	318648	221129	264681	288665	217192	367913	84977	184005	278228
1454	1-arachidonoylglycerophosphoethanolamine*	Lipid	Lysolipid	35186	LC/MS Neg	100001571	5731	500.3		42607465		HMDB11517	99373	171852	105999	216211	334423	114174	112331	193446	123408	162188	183326	160591	176314	220553	352517	359217
1475	1-arachidonoylglycerophosphoinositol*	Lipid	Lysolipid	34214	LC/MS Neg	100001654	5479	619.4				HMDB61690	494197	169767	448116	231377	912003	477794	387919	465497	275313	715503	951449	610286	721409	494315	307931	150757
1418	1-dihomo-linoleoylglycerophosphocholine (20:2n6)*	Lipid	Lysolipid	33871	LC/MS Pos	100001553	5696	548.3				HMDB10392	110645	107344	51571.6	113973	26393.1	138998	191380	362790	309114	268769	339523	265525	487608	212564	236594	518198
1413	1-linoleoylglycerophosphocholine (18:2n6)	Lipid	Lysolipid	34419	LC/MS Pos	100001395	5574	520.4		11988421	C04100	HMDB10386	316003	440240	213982	953604	426202	470339	576720	1.6151e+06	1.49982e+06	1.64454e+06	1.75424e+06	1.54642e+06	2.26233e+06	853009	1204412	2.00008e+06
1450	1-linoleoylglycerophosphoethanolamine*	Lipid	Lysolipid	32635	LC/MS Neg	100001570	5725	476.3		52925130		HMDB11507	77724	152163	95106.2	126912	162195	128909	78239.1	242818	216853	180838	264500	353206	211004	375045	152878	366391
1471	1-linoleoylglycerophosphoinositol*	Lipid	Lysolipid	36594	LC/MS Neg	100001778	5487	595.3					113629	43699	128270	32084.1	170349	104096	90796	70481.8	64349.7	273659	255587	139429	195366	114848	67427.7	26635.5
1406	1-margaroylglycerophosphocholine (17:0)	Lipid	Lysolipid	33957	LC/MS Pos	100001264	5750	510.4	50930-23-9	24779463	C04230	HMDB12108	51415.4	52978.9	39222.8	170010	79078.4	82981.4	94010.5	208988	157624	155166	196299	141492	229495	126056	204037	310356
1410	1-oleoylglycerophosphocholine (18:1)	Lipid	Lysolipid	33960	LC/MS Pos	100001272	5700	522.4	19420-56-5	16081932		HMDB02815	673769	587516	192191	1.27321e+06	307969	689840	967627	3.36412e+06	2.55114e+06	1.88287e+06	2.21376e+06	2.12436e+06	3.13858e+06	1.92082e+06	1.74623e+06	2.79404e+06
1446	1-oleoylglycerophosphoethanolamine	Lipid	Lysolipid	35628	LC/MS Neg	100001569	5928	478.3	89576-29-4	9547071		HMDB11506	307366	583488	346807	357047	345455	492053	428186	1.37066e+06	991841	948134	1.4081e+06	1.55367e+06	1.25778e+06	1.50447e+06	614462	1.30404e+06
1469	1-oleoylglycerophosphoinositol*	Lipid	Lysolipid	36602	LC/MS Neg	100001777	5577	597.4					52629.3	57361.1	78290.5	110933	121671	72491.1	86223.8	251346	183111	155808	149522	191741	128473	462511	101044	91070.6
1478	1-oleoylglycerophosphoserine	Lipid	Lysolipid	19260	LC/MS Neg	100000630	5607	522.3		9547099			144478	352759	159000	150459	187121	291032	174452	332099	229486	80340.9	131792	206708	88639.5	501567	84324.1	214444
1404	1-palmitoleoylglycerophosphocholine (16:1)*	Lipid	Lysolipid	33230	LC/MS Pos	100001511	5524	494.3		24779461		HMDB10383	86465.6	99471.1	59402.4	131910	61645.6	117965	146533	327330	241411	263146	402139	281467	352820	228516	170716	375497
1537	1-palmitoylglycerol (1-monopalmitin)	Lipid	Monoacylglycerol	21127	GC/MS	100000827	2119.5	371.3	542-44-9	14900		HMDB31074	119887	173619	136567	330941	193384	129286	123238	480303	374612	213654	399056	518801	241927	576555	281891	258249
1402	1-palmitoylglycerophosphocholine (16:0)	Lipid	Lysolipid	33955	LC/MS Pos	100001263	5671	496.4	17364-16-8	86554		HMDB10382	4263069	3849396	1.61154e+06	6.31107e+06	2.56525e+06	3.27231e+06	3.97002e+06	7254771	7078389	5863481	5623056	6443348	7.24708e+06	6117965	6.13395e+06	8053301
1441	1-palmitoylglycerophosphoethanolamine	Lipid	Lysolipid	35631	LC/MS Neg	100001567	5940	452.3		9547069		HMDB11503	414011	518845	456884	251730	390891	623346	468569	1.37353e+06	1.08881e+06	702144	1.05889e+06	1.59137e+06	1.0587e+06	1.66738e+06	698009	1.12366e+06
1464	1-palmitoylglycerophosphoinositol*	Lipid	Lysolipid	35305	LC/MS Neg	100001655	5573	571.3				HMDB61695	139543	137887	173203	142096	264626	184434	199487	702813	495977	620820	562467	528861	345309	817447	257803	282699
1436	1-palmitoylplasmenylethanolamine*	Lipid	Lysolipid	39270	LC/MS Neg	100003000	6153	436.4					322645	789192	437653	367986	468992	573766	461862	1380420	1122189	1.14634e+06	1.43343e+06	1.36789e+06	1.3519e+06	1794566	837541	1.7673e+06
1540	1-stearoylglycerol (1-monostearin)	Lipid	Monoacylglycerol	21188	GC/MS	100000932	2186.6	399.4	123-94-4;31566-31-1	24699	D01947	HMDB31075	212903	286889	212312	298582	254118	192032	326161	506223	390192	369164	373770	435091	379048	476872	478118	310733
1408	1-stearoylglycerophosphocholine (18:0)	Lipid	Lysolipid	33961	LC/MS Pos	100001271	5844	524.4	19420-57-6	497299		HMDB10384	2.86314e+06	3.69064e+06	1937930	6098307	3.45131e+06	3.71204e+06	3.10399e+06	7071927	5869719	5.41274e+06	6791879	5.97642e+06	6.55468e+06	5.38583e+06	7428601	7.60377e+06
1444	1-stearoylglycerophosphoethanolamine	Lipid	Lysolipid	34416	LC/MS Pos	100001461	5842	482.3	69747-55-3	9547068		HMDB11130	654340	790048	430273	638240	346032	830237	760403	1.82746e+06	1.496e+06	1.28871e+06	1.7565e+06	1.66737e+06	1.53528e+06	1.90361e+06	1.50269e+06	2.01045e+06
1491	1-stearoylglycerophosphoglycerol	Lipid	Lysolipid	34437	LC/MS Neg	100001462	5826	511.4					37503.2	71263.5	39085.5	108938	109547	72987.3	76547.6	133636	150721	41100.2	82068.1	220504	70183.9	255754	58425.7	146160
1467	1-stearoylglycerophosphoinositol	Lipid	Lysolipid	19324	LC/MS Neg	100000656	5800	599.4	796963-93-4			HMDB61696	566440	684362	765396	778020	875800	810098	732614	1367426	1.14263e+06	1.01552e+06	1074464	1.43009e+06	1.10266e+06	1677147	971524	1.34111e+06
78	2-aminoadipate	Amino Acid	Lysine Metabolism	6146	GC/MS	381	1686.5	260.1	542-32-5;1118-90-7	469	C00956	HMDB00510	39056.1	51604.9	24283	69015	77652	42864.4	21855	180759	149180	197950	266521	153442	223266	183079	146226	198841
304	2-aminobutyrate	Amino Acid	Methionine, Cysteine, SAM and Taurine Metabolism	1577	GC/MS	1128	1215.7	130	1492-24-6	439691	C02261	HMDB00650	1.28638e+06	391512	513611	587033	410282	752442	498529	1.09283e+06	1.15186e+06	547891	465415	520252	530427	779315	1.37319e+06	1052341
1426	2-arachidonoylglycerophosphocholine*	Lipid	Lysolipid	35256	LC/MS Pos	100001554	5524	544.3				HMDB61699	568954	609220	361328	880340	144297	891752	1.4273e+06	951187	866003	952318	999746	684802	1.38041e+06	317904	670258	1.16788e+06
1455	2-arachidonoylglycerophosphoethanolamine*	Lipid	Lysolipid	32815	LC/MS Neg	100001674	5674	500.3					96545.1	76196.2	78666.3	55003.6	132795	77678.1	86586	115045	84727.8	195663	194686	129864	173686	123361	181131	176686
1476	2-arachidonoylglycerophosphoinositol*	Lipid	Lysolipid	38077	LC/MS Neg	100002470	5456	619.3					102618	28425.8	68677.4	28952.3	119664	96193.7	111211	96533.8	49881.8	200353	270622	108832	297850	51998.9	76032.6	32296.6
2481	2'-deoxycytidine	Nucleotide	Pyrimidine Metabolism, Cytidine containing	15949	LC/MS Neg	100000125	1473	226.1	951-77-9	13711	C00881	HMDB00014	14880.5	16689.2	19247.2	14151.3	13849.2	16747	12508.6	8798.68	9132.07	7927.14	7941.94	7895.2	7802.13	7146.52	5909.61	7858.4
2431	2'-deoxyguanosine	Nucleotide	Purine Metabolism, Guanine containing	1411	LC/MS Neg	348	1759	266.2	961-07-9	187790	C00330	HMDB00085	6252.58	10787.1	6400.45	4018.17	6015.81	7387.64	6601.76	3454.92	4389.45	3830.59	2732.31	3407.31	2664.65	2142.36	3811.03
2366	2'-deoxyinosine	Nucleotide	Purine Metabolism, (Hypo)Xanthine/Inosine containing	15076	LC/MS Neg	100000135	1700	251.1	890-38-0	65058	C05512	HMDB00071	19426.4	22277.8	16100.7	9351.33	15514.3	24318.2	14623.7	8051.78	7006.3	8024.23	6478.21	6423.43	6126.59	5629.45	9028.01	6894.21
1457	2-docosahexaenoylglycerophosphoethanolamine*	Lipid	Lysolipid	34258	LC/MS Pos	100002061	5512	526.2					1.23833e+06	1288416	771474	1.0415e+06	256466	1741615	2.18198e+06	1.59007e+06	1.37854e+06	1.64179e+06	1.87261e+06	1214448	2.73677e+06	657024	1.3091e+06	1.88716e+06
1456	2-docosapentaenoylglycerophosphoethanolamine*	Lipid	Lysolipid	34875	LC/MS Pos	100002065	5548	528.2					217100	246797	184512	248596	83589.3	308997	430795	214242	280841	356144	377330	209927	375114	90827.2	283748	286358
3380	2-ethylhexanoate (isobar with 2-propylpentanoate)	Xenobiotics	Chemical	35490	LC/MS Neg	100002977	3909	143.1		4072356			37470.9	83166.5	63355.1	54701.4	52023.4	74269	61350.4	52038.3	46976.1	49078.2	47359.3	62115.9	81854.9	51672.9	82167.8	50730.9
305	2-hydroxybutyrate (AHB)	Amino Acid	Methionine, Cysteine, SAM and Taurine Metabolism	21044	GC/MS	100000933	1169.4	131	3347-90-8	440864	C05984	HMDB00008	243590	133448	229685	188420	165492	207538	159255	212766	233801	99369	92198.8	120827	92026.8	189713	282464	260031
3383	2-hydroxyisobutyrate	Xenobiotics	Chemical	22030	GC/MS	100000748	1107.5	130.9	594-61-6	11671		HMDB00729	160004	192378	198510	158371	206469	148824	187485	150620	76593	171754	140004	66947.5	108194	107297	70723
1228	2-hydroxypalmitate	Lipid	Fatty Acid, Monohydroxy	35675	LC/MS Neg	100001579	5508	271.3	764-67-0	92836		HMDB31057	40716.5	199850	83141.9	209220	144782	68267.2	75164.6	136906	78204.5	55472.1	107297	78910.5	57498.3	57965.3	125460	178803
1229	2-hydroxystearate	Lipid	Fatty Acid, Monohydroxy	17945	LC/MS Neg	1239	5705	299.4	629-22-1	69417	C03045		71786.6	176952	115466	186064	243422	102337	89951.6	140944	96497	88881.4	124238	98139.5	112606	77709.1	122063	132299
1414	2-linoleoylglycerophosphocholine*	Lipid	Lysolipid	35257	LC/MS Pos	100001557	5544	520.4					694835	524065	324680	617531	150214	776031	1.14597e+06	940846	801895	1.18559e+06	1.37966e+06	775326	1541957	325598	637953	1.04276e+06
1451	2-linoleoylglycerophosphoethanolamine*	Lipid	Lysolipid	36593	LC/MS Neg	100001776	5650	476.4					24704.7	44806.7	31033	7075.79	31195.9	32628.7	27914.6	22039.8	30491.8	40972.6	54015	37563.5	39878.7	37038	34008.4	53203.1
1472	2-linoleoylglycerophosphoinositol*	Lipid	Lysolipid	39221	LC/MS Neg	100003006	5482.2	595.3					36779.5	11118.9	27009.5	12229	34742.3	41055.3	14943.9	23027.2	18586.8	34752.2	77063.4	22584.4	79295		20981
269	2-methylbutyrylcarnitine (C5)	Amino Acid	Leucine, Isoleucine and Valine Metabolism	35431	LC/MS Pos	100001509	2439	246.1	31023-25-3	6426901		HMDB00378	161126	159374	134164	36214.4	71204.3	216666	255246	186311	218846	155763	122201	188274	146114	59844.8	101228	87526.1
1398	2-myristoylglycerophosphocholine*	Lipid	Lysolipid	35626	LC/MS Pos	100001563	5450	468.3					403601	357817	184150	108566	59259.9	579229	796865	508743	423423	400011	562776	422299	872571	231783	190941	475504
1412	2-oleoylglycerophosphocholine*	Lipid	Lysolipid	35254	LC/MS Pos	100001556	5640	522.4				HMDB61701	1.55509e+06	1.11194e+06	582175	555540	127612	1.61826e+06	1.21388e+06	2.00689e+06	1692922	1.56636e+06	1.28119e+06	1.37637e+06	2.02669e+06	526933	869616	1.29013e+06
1447	2-oleoylglycerophosphoethanolamine*	Lipid	Lysolipid	35687	LC/MS Neg	100001651	5848	478.3					53855.8	99250.1	50218.3	29963.1	39373.4	63720.1	64297.7	114191	86381.4	90418.3	93297.6	120885	87626.4	170498	70832.2	127661
1470	2-oleoylglycerophosphoinositol*	Lipid	Lysolipid	37232	LC/MS Neg	100002069	5571	597.5					25007.5	13805.6	17105.9	17639.9	25073.7	24991.3	23276.6	44596.9	26516.5	79799.3	77966.7	52982.2	49814.4	48742.5	27325.9	14806.3
1479	2-oleoylglycerophosphoserine*	Lipid	Lysolipid	37948	LC/MS Neg	100002312	5577	522.3					62565.3	88559.9	32905.2	18718.4	27142.8	97299.7	74413.2	52568.4	62301.8	38073.7	27541.6	43333.6	22252.4	54460.6	15864.7	53776.7
2418	2'-O-methylguanosine	Nucleotide	Purine Metabolism, Guanine containing	36811	LC/MS Pos	100001713	1926	298	2140-71-8		C04545		28846.7	20208.2	48575.3		21993.5	23403.6	25502.8	20397.8	16633	22857.5	20668.1	16799.4	16855.1			15973.4
1405	2-palmitoleoylglycerophosphocholine*	Lipid	Lysolipid	35819	LC/MS Pos	100001561	5482	494.3					97103.2	62461.7	24138.6	35554.5	25688.5	129246	152682	114986	112146	99005.1	125790	86703.7	192801	36064.1	54159.9	87841.3
1538	2-palmitoylglycerol (2-monopalmitin)	Lipid	Monoacylglycerol	33419	GC/MS	100001048	2108	129	23470-00-0	123409		HMDB11533	64763			163256	89988	74165		172025	189311		87495	209280	198903	131308	116506	140324
1403	2-palmitoylglycerophosphocholine*	Lipid	Lysolipid	35253	LC/MS Pos	100001562	5604	496.3		15061532		HMDB61702	648598	869884	383806	1.28276e+06	446934	868434	973877	1.4545e+06	1.34588e+06	1.37914e+06	1.18471e+06	1.22442e+06	1638205	689949	1.30901e+06	1.57324e+06
1442	2-palmitoylglycerophosphoethanolamine*	Lipid	Lysolipid	35684	LC/MS Pos	100001652	5598	454.2					77981.6	130700	59745.3	85324.3	40920.5	121429	130301	246124	218898	217666	244445	225582	327004	136712	183322	208062
779	2-phosphoglycerate	Carbohydrate	Glycolysis, Gluconeogenesis, and Pyruvate Metabolism	35629	GC/MS	100000093	1734	459.1	70195-25-4	59	C00631	HMDB03391	66670	68316	181901	26740.1	24531	99999.9	140037	152712	35685	152742	165379	42053	52590.4	36248	30738.3	55707
1409	2-stearoylglycerophosphocholine*	Lipid	Lysolipid	35255	LC/MS Pos	100001555	5780	524.4		10208382			160400	257004	121780	671826	269233	227190	316219	581141	444003	546564	627594	369018	703544	291641	456363	777390
1492	2-stearoylglycerophosphoglycerol*	Lipid	Lysolipid	41828	LC/MS Neg	100004076	5758.4	511.4					9250.8			14214		19423.2	14325.9	15389.4	16449.2	17835	15879.3	21030.9	14068	16999	12038.3	16683
1468	2-stearoylglycerophosphoinositol*	Lipid	Lysolipid	39223	LC/MS Neg	100003008	5725	599.4					24852.1	32554.3	48632.2	53249.7	37675.8	47824	47467.8	52447	41891.2	51535.2	61040.8	61549.7	58091.8	89736.7	58199.9	48160.1
120	3-(4-hydroxyphenyl)lactate	Amino Acid	Phenylalanine and Tyrosine Metabolism	32197	LC/MS Neg	240	1395	181.1	6482-98-0	9378	C03672	HMDB00755	19071.9	17364.9	19063.6	16394.8	12927.7	21187	19856.6	10752	12022.6	7717.54	8063.79	10393.9	9925.46	8188.94	6396.58	11027.6
1217	3-dehydrocarnitine	Lipid	Carnitine Metabolism	32654	LC/MS Pos	100001508	1020	160.2	10457-99-5	6991982	C02636	HMDB12154	486106	452480	603579	353166	506995	566964	612574	1.30656e+06	1.2754e+06	1.19634e+06	874823	990805	984471	722339	840225	542613
2525	3'-dephosphocoenzyme A	Cofactors and Vitamins	Pantothenate and CoA Metabolism	18289	LC/MS Neg	100000138	2010	686.2	3633-59-8	444485	C00882	HMDB01373										1887.45	2103.44		5363.9
1221	3-hydroxybutyrate (BHBA)	Lipid	Ketone Bodies	542	GC/MS	254	1203.5	116.9	625-72-9	441	C01089	HMDB00357	857954	905312	584300	1.64786e+06	844665	3092106	2.54298e+06	498431	1.60585e+06	1.08366e+06	367478	1.14999e+06	410861	1.82794e+06	1.90857e+06	1748138
1233	3-hydroxydecanoate	Lipid	Fatty Acid, Monohydroxy	22053	LC/MS Neg	100000997	4681	187.2	5561-87-5	26612		HMDB02203	13069.5	21570.9	14447.6	10758.9	9741.76	17150.2	15711.7	7071.01	8001.93		6723.59	7310.68	6804.06	6254.67	4698.43	6169.49
283	3-hydroxyisobutyrate	Amino Acid	Leucine, Isoleucine and Valine Metabolism	1549	GC/MS	111	1205	177.11	2068-83-9	87	C06001	HMDB00336	93282	156595	133955	49581	93090	146588	166123	86738	90689	107167	82251.5	84514	120230	57923.8	116703	104511
1232	3-hydroxyoctanoate	Lipid	Fatty Acid, Monohydroxy	22001	LC/MS Neg	100000773	3463	159.2	88930-08-9	26613		HMDB01954	10809.8	14361.3	16036.7	4920.57	6803.41	18970.9	12839.4	5758.12	5419.99	4054.21	4304.93	4200.34	4647.78	4193.43	4749.02	5485.84
201	3-indoxyl sulfate	Amino Acid	Tryptophan Metabolism	27672	LC/MS Neg	100000467	2258	212	2642-37-7	10258		HMDB00682	213275	93843.7	152851	148742	147764	192152	153084	198186	151387	158259	139687	123927	128251	229402	210134	146964
280	3-methyl-2-oxobutyrate	Amino Acid	Leucine, Isoleucine and Valine Metabolism	21047	LC/MS Neg	100000936	1489	115.1	3715-29-5	49	C00141	HMDB00019	6935.32	11377.6	29587.6			15710.8	4153.95	5481.03		9458.24
268	3-methyl-2-oxovalerate	Amino Acid	Leucine, Isoleucine and Valine Metabolism	15676	LC/MS Neg	100000036	2106	129.2	1460-34-0;51829-07-3	47	C00671	HMDB03736	7132.25	18367.9	56099.5			33668.2	7610.72			10250.4	5602.17
780	3-phosphoglycerate	Carbohydrate	Glycolysis, Gluconeogenesis, and Pyruvate Metabolism	1414	GC/MS	132	1754	299	80731-10-8	724	C00597	HMDB00807	2.54723e+06	4.35429e+06	7521380	619055	696492	5.059e+06	6296538	7.37772e+06	2499345	6920709	6929796	2.74151e+06	2.23749e+06	1.44243e+06	2.44963e+06	3.09818e+06
368	4-acetamidobutanoate	Amino Acid	Polyamine Metabolism	1558	LC/MS Pos	1113	1724	146.1	3025-96-5	18189	C02946	HMDB03681	68829.4	40874.2	46468.4		26928.4	40692.2	32713.7				9706.48	8968.13			8563.63	10825.9
1223	4-hydroxybutyrate (GHB)	Lipid	Fatty Acid, Monohydroxy	34585	GC/MS	100001507	1277	233.1	502-85-2	10413	C00989	HMDB00710	98225	60804.3	129327	39831.1	17540	80976.7	47757.6	39577.9	24206.9	43873.5	42414.2	31604	16303.8	16405	24111	20607.4
239	4-methyl-2-oxopentanoate	Amino Acid	Leucine, Isoleucine and Valine Metabolism	22116	LC/MS Neg	100000551	2200	129.2	816-66-0	70	C00233	HMDB00695	12866.5	33957.5	111576	7386.15	10752.5	56814.6	13522.1	5651.99	9785.97	21974	12676			11099.2	7266.98
92	5-aminovalerate	Amino Acid	Lysine Metabolism	18319	LC/MS Pos	100000454	860	118.1	660-88-8	138	C00431	HMDB03355		16087.1	29146.5	71271.1	90289.7				38706.1		14110.1	18203.7		49088.9	121451	31487.2
1328	5-HETE	Lipid	Eicosanoid	37372	LC/MS Neg	100002137	5372	319.2	73307-52-5	5280733	C04805	HMDB11134	29608.4	28740.5	93868.5	57778.2	74270.5	20483	25669	29363.7	23996.7		42303.1	58474.2	39900.8	134762	148515	37752.2
2555	5-methyltetrahydrofolate (5MeTHF)	Cofactors and Vitamins	Folate Metabolism	18330	LC/MS Neg	1244	1838	458.2	68703-91-3;68792-52-9	146	C00440	HMDB01396	13965.2					22646.3	2964.31	23575.4	11728.3	15909.7	20686.1	16815.6	18831.5	2306.93	3051.68
364	5-methylthioadenosine (MTA)	Amino Acid	Polyamine Metabolism	1419	LC/MS Pos	212	2427	298.1	2457-80-9	439176	C00170	HMDB01173	192797	151966	209335	50398.6	102036	206922	173211	164078	138371	202364	174819	147398	175274	103010	112768	141040
383	5-oxoproline	Amino Acid	Glutathione Metabolism	1494	LC/MS Neg	1021	744	128.2	98-79-3	7405	C01879	HMDB00267	306455	445688	442604	138187	289004	570340	524291	601359	501769	590027	515521	483267	439584	381088	492662	464524
1615	7-alpha-hydroxy-3-oxo-4-cholestenoate (7-Hoca)	Lipid	Sterol	36776	LC/MS Neg	100001609	5268	429.4	115538-85-7	3081085	C17337	HMDB12458	17357.6	9475.64	9740	20529.7	29719.2	10929.5	19445.3	24255.8	35094.9	14520	23049.8	26786.3	16820	124605	84345.2	67566.8
1608	7-alpha-hydroxycholesterol	Lipid	Sterol	35692	GC/MS	100001602	2300	456.2	566-26-7	107722	C03594	HMDB01496	16367.3	21920	33338.4	90344.5	89213.8	9812.16	21142	24587	19421		20802	14147	13989.8	66940.4	277440	53736.6
1609	7-beta-hydroxycholesterol	Lipid	Sterol	35092	GC/MS	100001095	2340	456.4	566-27-8	473141		HMDB06119	40740	46132.9	55938.4	145870	277796	25441	42684	83175.2	98135	48094.7	75792.6	65387.9	34782	120428	583074	168822
1197	acetylcarnitine	Lipid	Fatty Acid Metabolism(Acyl Carnitine)	32198	LC/MS Pos	100000802	1203	204.2	5080-50-2	1	C02571	HMDB00201	143798	178445	104729	1.49966e+06	1.07743e+06	248606	196879	748749	1.41756e+06	479866	555100	1.34943e+06	1.1616e+06	2.07198e+06	1.21644e+06	1275183
968	acetylphosphate	Energy	Oxidative Phosphorylation	15488	GC/MS	1211	1263	211	94249-01-1	186	C00227	HMDB01494	4249416	1.71561e+06	3643006	2.19495e+06	2745448	5156702	3.54322e+06	2.5955e+06	2.36251e+06	2124644	1.71811e+06	2865310	2.06362e+06	2790252	2.87808e+06	1290801
2382	adenine	Nucleotide	Purine Metabolism, Adenine containing	554	LC/MS Pos	880	1003	136.1	73-24-5	190	C00147	HMDB00034	108978	116866	76581.1	20890.1	37578.6	269333	80299.9	122169	89000.1	118237	103346	110742	213510	94965.6	26499	18906.2
2381	adenosine	Nucleotide	Purine Metabolism, Adenine containing	555	LC/MS Pos	798	1650	268.1	58-61-7	60961	C00212	HMDB00050	280654	204480	255621	51481.4	99032.2	435878	273730	286146	163502	206909	230136	231979	236213	114792	137938	151749
2376	adenosine 2'-monophosphate (2'-AMP)	Nucleotide	Purine Metabolism, Adenine containing	36815	LC/MS Pos	100001694	1625	348.1	130-49-4	94136	C00946	HMDB11617	52237.9	20904.6	17995.9	90841.3	70696.6	45730.2	44437.8	25480.7	26042.8	22464.4	30722.4	23775.1	31876.9	41006.7	27705.1	31185.7
2374	adenosine 5'-monophosphate (AMP)	Nucleotide	Purine Metabolism, Adenine containing	32342	LC/MS Pos	209	1210	348.1	149022-20-8	6083	C00020	HMDB00045	221488	67185.4	108797	45700.8	52065.6	204655	191988	155408	67313.5	91710.5	108183	121864	76128.9	47956.7	82005.3	87747.7
1030	adrenate (22:4n6)	Lipid	Polyunsaturated Fatty Acid (n3 and n6)	32980	LC/MS Neg	100001193	5684	331.3	2091-25-0	5497181	C16527	HMDB02226	2.41733e+06	3.24644e+06	2.02425e+06	5.11945e+06	4.51238e+06	2.39443e+06	2.82777e+06	2.53396e+06	2.83499e+06	3264614	2.77199e+06	3.03119e+06	3.49191e+06	3.91921e+06	2.81636e+06	3.46009e+06
358	agmatine	Amino Acid	Polyamine Metabolism	15496	GC/MS	100000103	1526	174	2482-00-0	199	C00179	HMDB01432	382790	880098	298153	74696	52726	570012	360606	288704	252673	347228	321779	438127	401416	265366	274959	235631
24	alanine	Amino Acid	Alanine and Aspartate Metabolism	1126	GC/MS	811	1147.6	115.9	56-41-7	5950	C00041	HMDB00161	94140824	92905368	77218720	77703552	82745392	78362360	103232872	109367392	93825064	91716592	95785784	97290792	110394152	98054912	112226016	105248080
412	alanylalanine	Peptide	Dipeptide	15129	GC/MS	100000113	1379.5	271.1	1948-31-8	5484352		HMDB28680	42888	28155.7	40609	55780.4	45170.4	29044	15976	28248.1	26814.3	32610	21916.1	36483.1	26071.9	30836	29441	41055.2
2369	allantoin	Nucleotide	Purine Metabolism, (Hypo)Xanthine/Inosine containing	1107	GC/MS	1002	1809.8	518.3	97-59-6	204	C02350	HMDB00462	79839.2	126275	146175	122908	95795	157255	111188	94544	115943	164753	165814	103875	162841	119604	182498	311824
255	alpha-hydroxyisovalerate	Amino Acid	Leucine, Isoleucine and Valine Metabolism	33937	GC/MS	100001300	1208	145.1	600-37-3	99823		HMDB00407	202087	170150	292565	118296	225012	314104	167505	54160.3	92030.1	84400.8	21991		29639.7			48197
953	alpha-ketoglutarate	Energy	TCA Cycle	528	GC/MS	93	1601.5	347.1	305-72-6;328-50-7;22202-68-2	51	C00026	HMDB00208	20279	59819	244091		11624	206244	50336	35289.4	23715	101804	42685	25489	31306	26488	11728	28797
2536	alpha-tocopherol	Cofactors and Vitamins	Tocopherol Metabolism	1561	GC/MS	1105	2305.4	502.5	59-02-9;10191-41-0	14985	C02477	HMDB01893	251783	153145	211283	234236	71210.8	294635	265180	380848	212062	295043	223521	299009	284626	90313.7	37534.7	55421.3
410	anserine	Peptide	Dipeptide Derivative	15747	LC/MS Neg	100000044	1126	239.2	10030-52-1	112072	C01262	HMDB00194	35643.4	10062.1	15033.5	163933	8490.32	14480.1	7202.41	3774.21	11099.7		4718.56	11252.5		5913.51	10834.6	14886.2
814	arabitol	Carbohydrate	Pentose Metabolism	38075	GC/MS	100000012	1687.5	307.1	7643-75-6	94154	C01904	HMDB01851	90346.3	31419	73149.8	16209	33679	60842.1	55658	101616	53189.1	87990.6	68835	45854.3	51127	45592.5	48145.3	54661.4
1001	arachidate (20:0)	Lipid	Long Chain Fatty Acid	1118	GC/MS	893	2071.2	369.3	506-30-9	10467	C06425	HMDB02212	281947	531149	342064	217935	181031	352236	218745	151876	149680	138200	148663	150656	151026	128683	138700	146411
1029	arachidonate (20:4n6)	Lipid	Polyunsaturated Fatty Acid (n3 and n6)	1110	LC/MS Neg	229	5525	303.4	506-32-1	444899	C00219	HMDB01043	8.16064e+06	8918763	4.91032e+06	15646372	11737543	9286382	10367456	20453736	17185860	15967780	18254034	21787956	16208694	26516348	12600409	17878430
323	arginine	Amino Acid	Urea cycle; Arginine and Proline Metabolism	1638	GC/MS	231	1608.5	142	1119-34-2	232	C00062	HMDB00517	421779	1216662	364384	380800	123275	518314	846732	1.28555e+06	815391	1.37046e+06	1.49954e+06	1.12544e+06	1.65323e+06	745514	1.30993e+06	2.13163e+06
2530	ascorbate (Vitamin C)	Cofactors and Vitamins	Ascorbate and Aldarate Metabolism	1640	GC/MS	233	1850.1	332.1	134-03-2		C00072	HMDB00044	13156760	2.33388e+06	640686	512636	4.6502e+06	12268655	9194745	32169142	15957984	16967892	31517236	23370686	31424006	10200416	4.81897e+06	3.10287e+06
29	asparagine	Amino Acid	Alanine and Aspartate Metabolism	11398	GC/MS	917	1651.2	231	70-47-3	6267	C00152	HMDB00168	434854	359271	185640	285149	252265	334420	317916	899840	697929	1074901	894339	807506	1.11465e+06	478078	502448	640867
27	aspartate	Amino Acid	Alanine and Aspartate Metabolism	15996	GC/MS	234	1529.7	232	56-84-8	5960	C00049	HMDB00191	17147052	7711932	2.59203e+06	16132808	22174488	3780886	9146309	34829620	35989064	39777612	35030372	46504740	44373292	35319904	24367966	33164030
1112	azelate (nonanedioate)	Lipid	Fatty Acid, Dicarboxylate	18362	LC/MS Neg	2029	1322	187.2	123-99-9	2266	C08261	HMDB00784	5203.81	4390.89	3959.85	9389.96	10119	3874.23	4161.9	4946.9	8857.59	3527.23	7678.32	7780.67	5966.53	7516.1	12991.3	7685.9
1007	behenate (22:0)	Lipid	Long Chain Fatty Acid	12125	GC/MS	314	2143	397.4	112-85-6	8215	C08281	HMDB00944	119721	220639	153812	101191	116577	239523	99027.5	106111	54313.3	87004.9	68910.7	53997.6	71770.6	62232	70221.9	51710
2611	benzoate	Xenobiotics	Benzoate Metabolism	15778	GC/MS	100000008	1291.5	179	65-85-0	243	C00180	HMDB01870	745976	975228	1.20312e+06	871562	903264	1.05044e+06	792435	429937	354837	453443	374036	540204	343581	402935	521102	640472
2463	beta-alanine	Nucleotide	Pyrimidine Metabolism, Uracil containing	55	GC/MS	244	1451.8	174	56-41-7;107-95-9	239	C00099	HMDB00056	269446	80313.8	125036	134094	194887	68297.7	96051.6	113370	108345	74938.8	75903.3	82527.4	43047.8	115512	150072	73835
248	beta-hydroxyisovaleroylcarnitine	Amino Acid	Leucine, Isoleucine and Valine Metabolism	35433	LC/MS Pos	100001594	1683	262.1	99159-87-2				96145.1	68157.7	66004.4	103603	71538.3	85177.6	125537	122456	142019	89045.4	87443.6	120249	92461.6	82736.2	92230.2	66670.9
6	betaine	Amino Acid	Glycine, Serine and Threonine Metabolism	3141	LC/MS Pos	799	721	118.2	107-43-7	247	C00719	HMDB00043	211373	240926	309879	338781	260726	368125	301876	162995	261627	181816	180577	154658	174402	222371	223350	213458
1626	beta-sitosterol	Lipid	Sterol	27414	GC/MS	100001033	2380.8	357.4	83-46-5	222284	C01753	HMDB00852	102376	76271	133535	158066	134589	92415.6	121758	198405	147039	107312	187768	127246	128688	105935	101495	124387
2571	bilirubin (Z,Z)	Cofactors and Vitamins	Hemoglobin and Porphyrin Metabolism	27716	LC/MS Neg	1090	4812	583.2	635-65-4	5280352	C00486	HMDB00054	3528.9							4680.52	7219.77	3792.27	4777.45	13931	4786.87	6575.25		5766.59
2574	biliverdin	Cofactors and Vitamins	Hemoglobin and Porphyrin Metabolism	2137	LC/MS Pos	250	4936	583.3	55482-27-4;55482-27-4	5353439	C00500	HMDB01008	91152.3	169113	24403.5	146669	26663.8	103949	158058	150005	251591	232915	180007	236204	142421	151470	226079	200408
2556	biopterin	Cofactors and Vitamins	Tetrahydrobiopterin Metabolism	12358	LC/MS Pos	1548	1555	238.1	22150-76-1	445040	C06313	HMDB00468	23243.1	26926.3	21122.3	18405	28118.4	25293.5	26629.6	15515.4	18166.7	17654.7	8769.61	14024.9		15820.8		15105.1
1180	butyrylcarnitine	Lipid	Fatty Acid Metabolism (also BCAA Metabolism)	32412	LC/MS Pos	100001054	2007	232.2	25576-40-3	439829	C02862	HMDB02013	160368	181791	92777.5	96921.4	201396	178564	207636	286781	338171	220828	175996	279177	172375	465833	142102	194876
1628	campesterol	Lipid	Sterol	33997	GC/MS	100001269	2353	129	474-62-4	173183	C01789	HMDB02869	1.24769e+06	1.72039e+06	1.1422e+06	1.54156e+06	931768	1207150	1.09285e+06	2111269	1.2484e+06	1661380	6.49046e+06	1.42169e+06	3.55128e+06	1.54378e+06	3.17844e+06	3333039
976	caprate (10:0)	Lipid	Medium Chain Fatty Acid	1642	LC/MS Neg	888	5092	171.2	112-37-8	2969	C01571	HMDB00511	49629.8	65593.5	58211.3	52595.4	58989.4	61483	48811.5	37484.7	31772.5	29483	31388.3	41349.8	31603.2	41764.7	37091.7	26527.7
972	caproate (6:0)	Lipid	Medium Chain Fatty Acid	32489	LC/MS Neg	926	2766	115.2	142-62-1	8892	C01585	HMDB00535	4818.44	15843.2	9671.89	19233.5	18514.2	8367.65	6532.56	11605.7	11343.5		12095.5	9280.99	10527	9425.55	38052.4	13999.8
974	caprylate (8:0)	Lipid	Medium Chain Fatty Acid	32492	LC/MS Neg	932	4367	143.2	124-07-2	379	C06423	HMDB00482	12738.9	20727.5	23717.4	18107.8	21583.6	19763.3	14138.4	13876.3	10987.5	13566.1	9927.37	10078.5	15437.8	13469.9	19394.6	14345.4
1216	carnitine	Lipid	Carnitine Metabolism	15500	LC/MS Pos	100000007	702	162.2	461-05-2	10917	C00318	HMDB00062	972654	1.01485e+06	929747	1.51953e+06	1018757	1.05344e+06	1.15341e+06	1633349	1.49497e+06	1.39195e+06	1.39841e+06	1.4883e+06	1.38309e+06	1.46127e+06	1.43978e+06	1.33899e+06
2628	catechol sulfate	Xenobiotics	Benzoate Metabolism	35320	LC/MS Neg	100001605	1928	188.9	4918-96-1	3083879	C00090	HMDB59724	5060.92	7265.8	8413.34	13060.5	7154	3108.37	17218.1	3664.14	7190.82	4441.42	6333.54	12452	5617.26	12610.2	8824.09	21412.3
230	C-glycosyltryptophan	Amino Acid	Tryptophan Metabolism	32675	LC/MS Pos	100001949	1912	367.1					205035	154293	134652	284859	311204	187246	152843	241926	198257	246187	265731	267966	216817	232157	287529	225623
1359	chiro-inositol	Lipid	Inositol Metabolism	37112	GC/MS	100001859	1857	318.1	643-12-9		C19891	HMDB34220	52970	38437	64701.2	12470	25475	60910	38299	174155	48532.3	74486	102865	101428	117417	95899	65667.6	72622
1618	cholestanol	Lipid	Sterol	21131	GC/MS	100000859	2320.8	215.2	80-97-7	6665	C12978	HMDB00908	106028	178218	136752	169736	188258	163971	189012	238967	128970	112053		132192	143468	246343	242886
1605	cholesterol	Lipid	Sterol	63	GC/MS	266	2316.9	329.3	57-88-5	11025495	C00187	HMDB00067	43849164	45290128	47491028	48496328	45322316	52035344	57608580	86348584	53817204	65412020	62860376	54019704	58390472	49820284	61848028	63112548
1385	choline	Lipid	Phospholipid Metabolism	15506	LC/MS Pos	1256	674	104.2	67-48-1	305	C00114	HMDB00097	3782199	3.5049e+06	3.938e+06	1335387	2848425	3.74233e+06	3.47272e+06	3.72963e+06	4.0589e+06	3.96005e+06	3.85881e+06	4234941	3.57255e+06	3206877	3.98275e+06	3.73634e+06
1386	choline phosphate	Lipid	Phospholipid Metabolism	34396	LC/MS Pos	267	695	184.1	72556-74-2	1014	C00588	HMDB01565	2.65702e+06	1809833	3099301	653506	1.4649e+06	2.96902e+06	2548735	353311	287568	346651	531067	341515	302401	577120	777587	451243
60	cis-urocanate	Amino Acid	Histidine Metabolism	40410	LC/MS Neg	100003425	1187	137.1	7699-35-6	1549103				5642.97		9807.94	3166.87				4743.7							7031.5
994	cis-vaccenate (18:1n7)	Lipid	Long Chain Fatty Acid	33970	GC/MS	100001228	1987	339.3	506-17-2	5282761	C08367	HMDB03231	552932	447997	557926	834816	764182	576412	576839	728035	675618	440627	646843	867014	548182	1184040	656731	815032
948	citrate	Energy	TCA Cycle	1564	GC/MS	1124	1763.4	273.1	77-92-9	311	C00158	HMDB00094	28647770	19218590	1.61719e+06	4.22e+06	15518641	15870885	17616532	32301534	35360560	36487620	39491684	35229148	38779956	27021542	30639294	35014244
327	citrulline	Amino Acid	Urea cycle; Arginine and Proline Metabolism	2132	LC/MS Pos	391	715	176.1	372-75-8	9750	C00327	HMDB00904	135464	107727	155935	111153	118644	149437	143184	66948.9	83960.6	70037.9	69096.7	57686.3	110967	73705.8	96353.9	76093.2
351	creatine	Amino Acid	Creatine Metabolism	27718	LC/MS Pos	1221	758	132.1	57-00-1	586	C00300	HMDB00064	8521906	6203934	6.62208e+06	3.71977e+06	3.54201e+06	9711395	8918950	6365818	5543081	5865691	5810449	5.47223e+06	6188785	4.16617e+06	4.01218e+06	4.00177e+06
352	creatinine	Amino Acid	Creatine Metabolism	513	LC/MS Pos	275	730	114.1	60-27-5	588	C00791	HMDB00562	43285.1	50466.5	66670.8	117284	73408.7	63997.7	68879.7	72682.7	69226.8	38879.8	42178	73141.8	71722.8	87577.7	41661.5	43174.6
306	cysteine	Amino Acid	Methionine, Cysteine, SAM and Taurine Metabolism	31453	GC/MS	800	1560.1	218	52-90-4;56-89-3	5862	C00097	HMDB00574	5.4856e+06	3.69501e+06	3.20407e+06	2701982	4.24483e+06	3.73722e+06	5024195	13269900	4.19802e+06	11374226	7.75887e+06	11487858	11562939	7530539	6.33278e+06	6030049
378	cysteine-glutathione disulfide	Amino Acid	Glutathione Metabolism	35159	LC/MS Pos	100001437	821	427.1	13081-14-6	4247235		HMDB00656	1.73302e+06	948544	730055	1.11377e+06	1.31316e+06	385682	2.29558e+06	2.167e+06	994396	2.197e+06	1.86566e+06	2.33068e+06	1.83537e+06	2.92384e+06	1.98966e+06	1.48811e+06
2471	cytidine	Nucleotide	Pyrimidine Metabolism, Cytidine containing	514	LC/MS Pos	827	1065	244	65-46-3	6175	C00475	HMDB00089	1.01754e+06	920998	950966	538664	772587	1.07066e+06	926504	843285	806017	866002	842819	757562	718482	694190	625167	525214
2468	cytidine 5'-monophosphate (5'-CMP)	Nucleotide	Pyrimidine Metabolism, Cytidine containing	2372	LC/MS Pos	282	887	324	63-37-6	6131	C00055	HMDB00095	216034	140451	169890	108064	163078	235184	312050	221806	192093	232515	244029	300875	210431	119751	125265	172834
2531	dehydroascorbate	Cofactors and Vitamins	Ascorbate and Aldarate Metabolism	1659	GC/MS	301	1800	245.1	490-83-5	835	C05422	HMDB01264	134683	155920	97390.7	106485	56661.8	68770	226973	46053.1	156928	162855	93981.1	56361.4	65464.8	93951	263153	331145
1215	deoxycarnitine	Lipid	Carnitine Metabolism	36747	LC/MS Pos	100001662	759	146.1	6249-56-5	134	C01181	HMDB01161	28561.4	23945.3	33635.7	82427.5	48468.3	33589.7	38352	51201.4	57662.2	48960.1	54737.6	63899.1	50308.9	81459.2	71482.7	60736.9
1033	dihomo-linoleate (20:2n6)	Lipid	Polyunsaturated Fatty Acid (n3 and n6)	17805	LC/MS Neg	1231	5722	307.3	2091-39-6	6439848	C16525	HMDB05060	2332236	2.56015e+06	2.63167e+06	3046052	2.69903e+06	3.17564e+06	2297729	1.83142e+06	1.5031e+06	1676820	2.02476e+06	2.24568e+06	2.40062e+06	2.41358e+06	1.19323e+06	1.59426e+06
1028	dihomo-linolenate (20:3n3 or n6)	Lipid	Polyunsaturated Fatty Acid (n3 and n6)	35718	LC/MS Neg	100001739	5600	305.4	17046-59-2	5280581	C03242	HMDB02925	1.56596e+06	1.69587e+06	1.61901e+06	1.87515e+06	1.8615e+06	2.13618e+06	1.97834e+06	3.69751e+06	2.71403e+06	3362811	3995471	3982281	4.0536e+06	4579832	1.79022e+06	2.71367e+06
334	dimethylarginine (SDMA + ADMA)	Amino Acid	Urea cycle; Arginine and Proline Metabolism	36808	LC/MS Pos	100001810	812	203.2	102783-24-4	123831	C03626	HMDB01539	175385	86556.3	57316.8	135582	170096	94608	101110	119041	145257	153078	132863	198166	151575	260160	163212	138063
1032	docosadienoate (22:2n6)	Lipid	Polyunsaturated Fatty Acid (n3 and n6)	32415	LC/MS Neg	100001182	6017	335.4	7370-49-2	5282807	C16533	HMDB61714	173047	302224	218980	309773	338827	207751	144984	93901.7	85753	156116	107079	89885.1	184201	60479.6	51805.3	121995
1020	docosahexaenoate (DHA; 22:6n3)	Lipid	Polyunsaturated Fatty Acid (n3 and n6)	19323	LC/MS Neg	100000665	5518	327.3	6217-54-5	445580	C06429	HMDB02183	3807461	3.78642e+06	3.91855e+06	4636533	4.10302e+06	4556859	4280023	5435367	4874262	5.1902e+06	5.48526e+06	5425016	5.65866e+06	7893006	4222361	4.82878e+06
1019	docosapentaenoate (n3 DPA; 22:5n3)	Lipid	Polyunsaturated Fatty Acid (n3 and n6)	32504	LC/MS Neg	100001181	5574	329.4	2234-74-4	6441454	C16513	HMDB01976	980848	715858	874347	2.10149e+06	2.05277e+06	843686	1.32457e+06	1119280	968155	1.10397e+06	1.22341e+06	1.43213e+06	1.11918e+06	1.66649e+06	931338	892932
1031	docosapentaenoate (n6 DPA; 22:5n6)	Lipid	Polyunsaturated Fatty Acid (n3 and n6)	37478	LC/MS Neg	100001580	5625	329.4	25182-74-5	6441454	C16513	HMDB01976	356879	467451	360357	770650	558460	361806	379524	640944	633122	614799	603294	928510	702603	1.15877e+06	506059	736356
1018	eicosapentaenoate (EPA; 20:5n3)	Lipid	Polyunsaturated Fatty Acid (n3 and n6)	18467	LC/MS Neg	2050	5442	301.3	10-2005-9;10417-94-4	446284	C06428	HMDB01999	732385	319680	302029	1.31236e+06	969934	623721	878894	1.61197e+06	929067	1111802	1206416	1.38247e+06	1.3007e+06	1.18044e+06	677388	529271
1004	eicosenoate (20:1n9 or 11)	Lipid	Long Chain Fatty Acid	33587	LC/MS Neg	100001335	5955	309.4		5282768		HMDB02231	1.14021e+06	1.86248e+06	1.39956e+06	2123301	2.36423e+06	1.37354e+06	973188	968619	883382	770815	1292887	1.48541e+06	1.12002e+06	1.30007e+06	562013	887924
2867	ergothioneine	Xenobiotics	Food Component/Plant	37459	LC/MS Pos	100002154	847	230.2	58511-63-0	3032311	C05570	HMDB03045	241341	215716	483221	731445	453969	216126	280431	1.35128e+06	1.25741e+06	1.1502e+06	1.16352e+06	1.19491e+06	1.21288e+06	1.39294e+06	1.14108e+06	1.19491e+06
2869	erythritol	Xenobiotics	Food Component/Plant	20699	GC/MS	100000846	1517.5	217	149-32-6	222285	C00503	HMDB02994	118792	105871	95740	78657	89620	79526.6	105322	127482	78874	158453	119852	80829	138214	95318.2	127605	179075
941	erythronate*	Carbohydrate	Aminosugar Metabolism	33477	GC/MS	100001320	1546.9	292.1	88759-55-1	2781043		HMDB00613	204843	177660	102019	94518.5	93067.5	148063	149006	173327	172216	192395	174981	109656	200679	115976	141665	145738
1391	ethanolamine	Lipid	Phospholipid Metabolism	34285	GC/MS	420	1074	102	141-43-5	700	C00189	HMDB00149	2184851	8331405	5001755	1645620	3.11736e+06	6.51808e+06	6.98097e+06	13535668	10271324	13515217	15377884	12670869	12465600	7.61594e+06	10664411	14078316
2520	flavin adenine dinucleotide (FAD)	Cofactors and Vitamins	Riboflavin Metabolism	2134	LC/MS Neg	327	2413	784.1	146-14-5;84366-81-4	643975	C00016	HMDB01248	24141.3	18688.8	16673.9	18538.9	14201.4	24756.9	21880.3	23020.9	20877.4	28046.9	25761.1	22504.8	25401.5	19819.9	25668.9	22745.2
2521	flavin mononucleotide (FMN)	Cofactors and Vitamins	Riboflavin Metabolism	15797	LC/MS Neg	100000251	2395	455.1	130-40-5	710	C00061	HMDB01520				1936.43	3951.08	2246.76
870	fructose	Carbohydrate	Fructose, Mannose and Galactose Metabolism	577	GC/MS	878	1758	217	57-48-7	5984	C00095	HMDB00660	491995	715874	231208	190096	384995	475562	463433	4.00304e+06	3.40384e+06	5260658	5174006	3.44439e+06	6.42968e+06	2.11587e+06	1.92309e+06	3.35214e+06
770	fructose-6-phosphate	Carbohydrate	Glycolysis, Gluconeogenesis, and Pyruvate Metabolism	12021	GC/MS	1232	1994.9	315.1	103213-47-4	69507	C05345	HMDB00124	1340708	2.15565e+06	392678	1.74303e+06	2317399	267099	1114912	5.31011e+06	4343695	6.66735e+06	8040227	6140205	5.80493e+06	4.52165e+06	5.17763e+06	6037426
820	fucose	Carbohydrate	Pentose Metabolism	15821	GC/MS	918	1682.2	204	2438-80-4	19466	C01018	HMDB00174	256946	190677	222144	271454	180175	175503	228801	631827	439670	571960	442275	544778	419975	213100	422898	502750
957	fumarate	Energy	TCA Cycle	1643	GC/MS	330	1382.1	245	100-17-8	444972	C00122	HMDB00134	1.44099e+06	3.13352e+06	2.02491e+06	844702	1051588	2.28788e+06	2.25941e+06	1.2943e+06	1484273	1.54232e+06	1.80699e+06	1.40088e+06	1.16635e+06	785299	1.75835e+06	1.83796e+06
885	galactose	Carbohydrate	Fructose, Mannose and Galactose Metabolism	12055	GC/MS	287	1793.8	203.9	59-23-4	3037556	C01582	HMDB00143	80297	95239	60726.5	104141	108529	56140	123999	857650	705208	852459	820407	693297	894028	363791	305004	565370
393	gamma-glutamylglutamate	Peptide	Gamma-glutamyl Amino Acid	36738	LC/MS Pos	331	1036	277.1	1116-22-9	92865	C05282	HMDB11737	833445	1.00201e+06	1.30408e+06	203599	499809	1.21907e+06	1.1399e+06	1.83754e+06	1.42915e+06	1.71015e+06	1.35276e+06	1.32912e+06	1.09368e+06	868899	1.03252e+06	1.0861e+06
394	gamma-glutamylglutamine	Peptide	Gamma-glutamyl Amino Acid	2730	LC/MS Pos	1140	806	276.1	10148-81-9	150914	C05283	HMDB11738	77255.6	60477.1	44490	126945	100714	69668.2	114722	115539	116815	128998	82702.9	95039.4	101640	109457	68447.4	95509.2
398	gamma-glutamylleucine	Peptide	Gamma-glutamyl Amino Acid	18369	LC/MS Pos	1268	2744	261.2	2566-39-4	151023		HMDB11171	37824	60508.7	47359.7	48968.4	60468.8	56516.8	55506.8	64427.4	56184.5	70080	50913	54754.9	65165.7	57655.9	77603	62917
401	gamma-glutamylphenylalanine	Peptide	Gamma-glutamyl Amino Acid	33422	LC/MS Pos	100000491	2846	295.1	7432-24-8	111299		HMDB00594	24326.2	30777.8	36318.8	22993.2	24588	31695.3	26121.3	30492.2	29283.1	25600.2	16833.6	23449.3	21379.8	20585.1	36677.4	40989.4
404	gamma-glutamyltyrosine	Peptide	Gamma-glutamyl Amino Acid	2734	LC/MS Pos	1102	2073	311.2	7432-23-7	94340		HMDB11741	17734.9	27015.4	24098.6		28920.3	24670.5	21812.1	24441	19353.5	19710	25475.3	22773	17819.8	26614.4	31016.5	28994
766	glucose	Carbohydrate	Glycolysis, Gluconeogenesis, and Pyruvate Metabolism	20488	GC/MS	572	1866.8	217.1	50-99-7	79025	C00031	HMDB00122	18200492	20915902	12855631	14969458	31964616	17427104	18565704	59992688	51004968	58683668	66499600	59857068	62679412	67299752	74570200	85045024
767	glucose-6-phosphate (G6P)	Carbohydrate	Glycolysis, Gluconeogenesis, and Pyruvate Metabolism	31260	GC/MS	291	2042.7	387.2	103192-55-8	5958	C00668	HMDB01401	4.74916e+06	6.52375e+06	1.32236e+06	6.90038e+06	7053291	1.27816e+06	3.06284e+06	18456948	12830756	19952446	27398984	16313291	18950920	14102986	17942390	18664196
37	glutamate	Amino Acid	Glutamate Metabolism	57	LC/MS Pos	561	700	148.1	56-86-0	611	C00025	HMDB00148	3051293	3400296	3.49614e+06	3389270	3.17148e+06	3968399	3.9793e+06	5425017	5378177	4.75845e+06	4.21508e+06	4782880	4860584	4515984	4389504	4.19396e+06
47	glutamate, gamma-methyl ester	Amino Acid	Glutamate Metabolism	33487	LC/MS Pos	100001103	1062	162.1	1499-55-4	68662			85429.9	72372.5	86578	16704.3	42006.1	95269.5	75497.9	78389.2	84515.2	121571	109081	89124.8	122318	52040.6	65905.3	81989.7
38	glutamine	Amino Acid	Glutamate Metabolism	53	LC/MS Pos	563	684	147.2	56-85-9	5961	C00064	HMDB00641	894060	1.26821e+06	644295	2.76558e+06	1.95555e+06	1.05505e+06	1.76036e+06	2114621	2.6248e+06	1846763	1.90595e+06	2284041	2.23433e+06	2.88952e+06	2.43035e+06	2.31634e+06
376	glutathione, oxidized (GSSG)	Amino Acid	Glutathione Metabolism	27727	LC/MS Pos	448	1535	613.1	103239-24-3	65359	C00127	HMDB03337	3.12266e+06	164309	73847.6	846648	717990	20541.8	1.52291e+06	3.25451e+06	3.28482e+06	4097170	4340891	2.86389e+06	3591860	2.8581e+06	2.10393e+06	1.67615e+06
375	glutathione, reduced (GSH)	Amino Acid	Glutathione Metabolism	2127	LC/MS Pos	496	1274	308.1	70-18-8	124886	C00051	HMDB00125	481976	35895.6	27448.3	14384.9	25088.3	12990.9	210523	1.75116e+06	1.66117e+06	1.67818e+06	1.69754e+06	892025	2669502	306819	349101	729101
786	glycerate	Carbohydrate	Glycolysis, Gluconeogenesis, and Pyruvate Metabolism	1572	GC/MS	1052	1360.7	189	600-19-1	752	C00258	HMDB00139	226968	625834	635382	101848	171467	368558	518767	1.20908e+06	638961	1.06236e+06	1.0792e+06	697287	752288	490066	356295	585122
1526	glycerol	Lipid	Glycerolipid Metabolism	15122	GC/MS	1254	1311	205	56-81-5	753	C00116	HMDB00131	25660034	28416500	23142318	29351140	31418618	22337398	24755698	58025948	37478524	35685788	54684512	51193828	27708048	43880272	36644324	43807872
3411	glycerol 2-phosphate	Xenobiotics	Chemical	27728	GC/MS	100001029	1691.8	243	819-83-0	2526	C02979	HMDB02520	2.63537e+06	1.83942e+06	842199	140422	450154	1.75769e+06	2.30057e+06	6717940	2.60596e+06	6763136	8231627	3.97396e+06	5.48737e+06	1.41249e+06	1.61766e+06	2.5565e+06
1527	glycerol 3-phosphate (G3P)	Lipid	Glycerolipid Metabolism	15365	GC/MS	100000258	1719.7	357.1	29849-82-9	754	C00093	HMDB00126	36272896	34476788	23951842	3.07029e+06	18836190	27010020	32143352	82082840	34235132	77575072	89943216	49751300	50641088	24805822	32783282	38881736
1388	glycerophosphorylcholine (GPC)	Lipid	Phospholipid Metabolism	15990	LC/MS Pos	100000269	694	258.1	28319-77-9	71920	C00670	HMDB00086	17563392	9720376	10328953	2.11252e+06	5.93836e+06	14088121	13397305	25309728	17750460	23859224	25159522	19807830	23973036	11589338	9711613	12505758
1	glycine	Amino Acid	Glycine, Serine and Threonine Metabolism	11777	GC/MS	340	1166	101.9	56-40-6	750	C00037	HMDB00123	99178136	105765496	103315488	54144256	68541784	137496320	121703056	138040064	102428672	129791864	128008456	104386368	122092640	88835496	104268424	111770736
3412	glycolate (hydroxyacetate)	Xenobiotics	Chemical	15737	GC/MS	203	1119	177	79-14-1	757	C00160	HMDB00115	78345.8	132812	90711.5	121355	95715.1	61581	88914.1	161301	127734	135553	201418	161882	196486	165586	193919	169854
2414	guanosine	Nucleotide	Purine Metabolism, Guanine containing	1573	LC/MS Pos	1099	1676	284	118-00-3	6802	C00387	HMDB00133	87718.2	60698.2	62706.7	49297.6	45364	86289.8	93703.3	141067	115458	103654	98067.3	112172	109481	111929	97600.8	70130.7
2528	gulono-1,4-lactone	Cofactors and Vitamins	Ascorbate and Aldarate Metabolism	33454	GC/MS	388	1862	333.1	1128-23-0	439373	C01040	HMDB03466	62905	34396.7	46291	94708.8	182753	23974.5	36487	33819	44463.9	67197	44793	51893.6	70427	19463	26262.3	96335
2570	heme	Cofactors and Vitamins	Hemoglobin and Porphyrin Metabolism	41754	LC/MS Pos	100001386	5057	616.2	14875-96-8	26945	C00032	HMDB03178	2.76695e+06	6.41046e+06	3.54611e+06	5.73302e+06	1.91826e+06	2.92961e+06	3.95867e+06	1741642	4.72885e+06	4.38915e+06	3.81335e+06	1.43254e+06	2.15033e+06	1.63848e+06	7.93293e+06	5541586
1118	hexadecanedioate	Lipid	Fatty Acid, Dicarboxylate	35678	LC/MS Neg	100001614	4650	285.2	505-54-4	10459	C19615	HMDB00672	3856.77	3768.68		9321.87	7110.17		5216.5	6151.03	4809.84		4531.03	7220.53	3988.49	7549.79	9865.88	8420.58
1200	hexanoylcarnitine	Lipid	Fatty Acid Metabolism(Acyl Carnitine)	32328	LC/MS Pos	100000781	3174	260.2	6920-35-0	6426853		HMDB00705	11769.2	12719.3		37999.6	41160.9	9153.93		25498.1	39674.1	13661.4	14230.1	15691.5		44643.2	20601.7	20199.4
52	histidine	Amino Acid	Histidine Metabolism	59	LC/MS Neg	355	757	154.1	5934-29-2	6274	C00135	HMDB00177	116383	115128	102955	208720	153129	105113	116716	80623.9	87074.4	96194.4	92081.5	104675	88562.8	130297	108607	121045
298	homocysteine	Amino Acid	Methionine, Cysteine, SAM and Taurine Metabolism	40266	GC/MS	311	1648.2	234	454-29-5	778	C00155	HMDB00742	23496	30467	14832	16652	28714		19307	38281	25345	41028	36047	29964	33812	41005	34354	37254.4
18	homoserine	Amino Acid	Glycine, Serine and Threonine Metabolism	23642	GC/MS	100000458	1471	218.1	672-15-1	12647	C00263	HMDB00719	70475.9	66083.5	92747	40414.8	44994.8	76778	68419.4	96291.5	84864	116062	95776.5	74846.5	66238.6	72060	146045	94405.6
315	hypotaurine	Amino Acid	Methionine, Cysteine, SAM and Taurine Metabolism	590	GC/MS	358	1598.5	188	300-84-5	107812	C00519	HMDB00965	7.40645e+06	2.46796e+06	7911045	494585	1.27848e+06	4912634	2804094	2.89891e+06	2.12157e+06	2.71026e+06	2.08373e+06	1913135	1.96347e+06	1.42316e+06	1.04712e+06	916868
2360	hypoxanthine	Nucleotide	Purine Metabolism, (Hypo)Xanthine/Inosine containing	3127	LC/MS Neg	171	1313	135.1	68-94-0	790	C00262	HMDB00157	812410	577650	638007	341820	380282	807507	773314	881035	770012	870264	845861	779041	873578	641995	605684	707528
196	indolelactate	Amino Acid	Tryptophan Metabolism	18349	LC/MS Neg	100000463	2314	204.1	832-97-3	92904	C02043	HMDB00671	7668.28	7310.51	10714.2	26934.7	8403.59	10216.1	11658.2			6753.86	8049.44		10025.1		11742.2	21919.4
2359	inosine	Nucleotide	Purine Metabolism, (Hypo)Xanthine/Inosine containing	1123	LC/MS Neg	361	1600	267.2	58-63-9	6021	C00294	HMDB00195	890374	536310	507609	487701	470918	943217	847442	1.26627e+06	1054524	1.24378e+06	1.20966e+06	1.12273e+06	1.15086e+06	892889	638943	737664
1366	inositol 1-phosphate (I1P)	Lipid	Inositol Metabolism	1481	GC/MS	370	2057.8	318.1	573-35-3;106032-59-1	440194	C04006	HMDB00213	1.21062e+06	1501093	1.16768e+06	1.27676e+06	1.51897e+06	1.28628e+06	1104432	1.91418e+06	1.13075e+06	1.36529e+06	1768324	1267647	1171803	1.33368e+06	1.55243e+06	1.72295e+06
773	Isobar: fructose 1,6-diphosphate, glucose 1,6-diphosphate, myo-inositol 1,4 or 1,3-diphosphate	Carbohydrate	Glycolysis, Gluconeogenesis, and Pyruvate Metabolism	36984	LC/MS Neg	100002180	572	339					80777.9	32063.9	45066.3	63145.7	31730.3	46698.4	59488	17593.8	13561.1	29139.1	44658.3	15461	20264.9	22634.8	40628.4	24637.3
281	isobutyrylcarnitine	Amino Acid	Leucine, Isoleucine and Valine Metabolism	33441	LC/MS Pos	100001055	1941	232.2	25518-49-4	168379		HMDB00736	138440	161513	170768	58008.6	82711.9	159641	277346	230969	208639	205252	151295	192030	141685	60939.3	101555	80026.6
265	isoleucine	Amino Acid	Leucine, Isoleucine and Valine Metabolism	1125	LC/MS Pos	376	1614	132.1	73-32-5	6306	C00407	HMDB00172	3.05507e+06	2.85801e+06	2.14483e+06	4.66802e+06	4.22149e+06	2.59139e+06	3.36325e+06	3.40419e+06	3545751	3288581	3.08812e+06	3.82786e+06	3.75106e+06	3860750	3.28047e+06	3.37512e+06
244	isovalerylcarnitine	Amino Acid	Leucine, Isoleucine and Valine Metabolism	34407	LC/MS Pos	100001393	2533	246.2	31023-24-2	6426851		HMDB00688	143394	181792	179487	71277.3	86586.1	176555	285391	235268	257806	165356	155116	184839	181424	85717.9	158150	118019
202	kynurenine	Amino Acid	Tryptophan Metabolism	15140	LC/MS Pos	100000265	1902	209.1	2922-83-0	161166	C00328	HMDB00684	167643	307521	297805	44364.9	159931	335400	519127	16424.4	16493.4	17628.6	15566.3	20535.9	14664.3	16575	14976.5	15935.8
783	lactate	Carbohydrate	Glycolysis, Gluconeogenesis, and Pyruvate Metabolism	527	GC/MS	482	1102.8	116.9	79-33-4	612	C00186	HMDB00190	294637120	237921280	219155952	199729184	187692960	249548512	264242080	252524672	219986624	207847824	211997616	243550960	312904800	160987632	178214688	258058592
1603	lathosterol	Lipid	Sterol	39864	GC/MS	100001105	2337	255.2	80-99-9;80-99-9	65728	C01189	HMDB01170	124603	101140	59366.9	47510		74225	55809								59461
979	laurate (12:0)	Lipid	Medium Chain Fatty Acid	1645	LC/MS Neg	181	5288	199.3	143-07-7	3893	C02679	HMDB00638	422710	510009	424872	510342	596997	478307	483478	285729	283969	300762	295021	284994	281664	360292	308689	250609
236	leucine	Amino Acid	Leucine, Isoleucine and Valine Metabolism	60	LC/MS Pos	397	1674	132.2	61-90-5	6106	C00123	HMDB00687	6107323	5709318	4063912	10296215	8.27809e+06	4610250	6768988	8096133	8071179	6.37821e+06	6.81754e+06	8.35626e+06	7.68804e+06	9770404	8480290	7708924
555	leucylglycine	Peptide	Dipeptide	40045	LC/MS Pos	100003185	1800	189.2	686-50-0	79070
558	leucylleucine	Peptide	Dipeptide	36756	LC/MS Pos	100001710	3012	245.1	3303-31-9	76807	C11332	HMDB28933	9072.57		16894.8			16026.5		16961.3
1010	lignocerate (24:0)	Lipid	Long Chain Fatty Acid	1364	GC/MS	516	2211	425.4	557-59-5	11197	C08320	HMDB02003	57716	134144	89337.8	84583.7	74789.7	132776	83837	71618	81624.9	87369	45321	61871	62993	64552.7	71767.1	71944
1024	linoleate (18:2n6)	Lipid	Polyunsaturated Fatty Acid (n3 and n6)	1105	LC/MS Neg	180	5533	279.3	60-33-3	5280450	C01595	HMDB00673	7163384	13412596	10032650	28658574	31108020	7.57341e+06	5.86114e+06	16355641	14932764	6548419	22105874	24274486	10862010	35956400	15943999	19306690
1026	linolenate [alpha or gamma; (18:3n3 or 6)]	Lipid	Polyunsaturated Fatty Acid (n3 and n6)	34035	LC/MS Neg	100001337	5450	277.3		5280934	C06426	HMDB03073	794097	1.018e+06	648574	5.79975e+06	4848967	463925	451044	3.72189e+06	2.81632e+06	714772	3.90166e+06	6.45579e+06	1.61496e+06	8.24683e+06	2.89344e+06	2798143
72	lysine	Amino Acid	Lysine Metabolism	1301	GC/MS	407	1836.7	317.2	56-87-1	5962	C00047	HMDB00182	1.10418e+06	463174	968162	927374	1167243	438184	489288	648325	707521	581320	482502	769550	568049	640182	489192	661293
958	malate	Energy	TCA Cycle	1303	GC/MS	409	1502	233	6915-15-7	525	C00149	HMDB00156	9245056	7.69734e+06	8520044	2.06796e+06	3.07915e+06	11159798	9347984	9256956	5.75609e+06	7.83491e+06	7476036	5.31305e+06	5196466	3.24609e+06	4611994	4846798
826	maltohexaose	Carbohydrate	Glycogen Metabolism	35170	LC/MS Neg	100001448	1224	989.1	34620-77-4	439606	C01936	HMDB12253								81773.9	64125	107971	89536.8	66567.9	82812.4	9427.61	12951.4	24995.1
828	maltopentaose	Carbohydrate	Glycogen Metabolism	35163	LC/MS Neg	100001447	1100	827.1	34620-76-3	13489094	C06218	HMDB12254						6382.13		675995	580328	684809	726770	551498	718964	131422	176205	215361
834	maltose	Carbohydrate	Glycogen Metabolism	15806	GC/MS	913	2142.1	204.1	6363-53-7	10991489	C00208	HMDB00163	8849936	18335172	7105435	1.07186e+06	2.50116e+06	11463537	12607150	39631788	31707820	28370150	36285172	34280204	35685636	27939170	41567904	55945692
829	maltotetraose	Carbohydrate	Glycogen Metabolism	15910	LC/MS Neg	100000275	965	665.1	34612-38-9	446495	C02052	HMDB01296	88932.6	159866	35833.4	23688.1	14561.3	113221	91397	2.33935e+06	2.15301e+06	2.37804e+06	2522204	2.09438e+06	2.58193e+06	665620	688406	891648
831	maltotriose	Carbohydrate	Glycogen Metabolism	27723	GC/MS	100000276	2368.3	361.2	1109-28-0	439586	C01835	HMDB01262	768527	1.42748e+06	409180			844774	1.28506e+06	12618540	9352801	11291031	8760680	11008496	11663860	4121240	5.30181e+06	7.74712e+06
880	mannitol	Carbohydrate	Fructose, Mannose and Galactose Metabolism	15335	GC/MS	100000277	1839	319.1	69-65-8	6251	C00392	HMDB00765	71075.9	62574.7	54585.4	12282.1	26380	60778	63244	144339	74098	122115	145284	133062	157234	151776	100607	111127
876	mannose	Carbohydrate	Fructose, Mannose and Galactose Metabolism	584	GC/MS	803	1753.5	204	3458-28-4	18950	C00159	HMDB00169	1.03688e+06	1580546	509782	1.00833e+06	1.82313e+06	452852	790150	8293236	7089848	10175247	9894855	8024137	11132448	4630131	4.34026e+06	6598489
877	mannose-6-phosphate	Carbohydrate	Fructose, Mannose and Galactose Metabolism	1470	GC/MS	294	2035.9	387.2	70442-25-0;104872-94-8	439198	C00275	HMDB01078	638643	973009	206913	629715	704216	229392	502478	2.36285e+06	1.59708e+06	1542639	3.75233e+06	2.01411e+06	2.46101e+06	1666673	2.26018e+06	2.29258e+06
988	margarate (17:0)	Lipid	Long Chain Fatty Acid	1121	LC/MS Neg	891	5733	269.3	506-12-7	10465		HMDB02259	282993	502506	395639	714075	610506	334755	299291	362801	316723	296506	396640	479328	369254	514644	392657	377288
289	methionine	Amino Acid	Methionine, Cysteine, SAM and Taurine Metabolism	1302	LC/MS Pos	415	1252	150.1	63-68-3	6137	C00073	HMDB00696	1.15796e+06	1100344	947054	1.51538e+06	1.51696e+06	1.02617e+06	1.23483e+06	1.38564e+06	1.45585e+06	1.42469e+06	1.36136e+06	1.51317e+06	1457867	1.58799e+06	1367685	1.36728e+06
2918	methyl-alpha-glucopyranoside	Xenobiotics	Food Component/Plant	20714	GC/MS	100000858	1809	204	97-30-3	64947	C02603		389042	368121	274485		94836	370953	369034	1.4873e+06	1.33831e+06	1.42173e+06	1464660	1.5736e+06	2.10071e+06	858023	1.16849e+06	2.06065e+06
2492	methylphosphate	Nucleotide	Purine and Pyrimidine Metabolism	37070	GC/MS	100001805	1221	241	7023-27-0	13130		HMDB61711	2.78448e+06	2890342	2.58658e+06	974700	1.86244e+06	3.32847e+06	3.38637e+06	5427582	3.94407e+06	4963379	5.90232e+06	3.92163e+06	5023058	2.02274e+06	3.83452e+06	4046427
1358	myo-inositol	Lipid	Inositol Metabolism	19934	GC/MS	363	1924.9	217	87-89-8	892	C00137	HMDB00211	37984660	24316182	32718834	12898086	24399918	26469338	42448968	100592736	41230180	53887040	65670424	73312520	44853024	71940128	56481320	54942848
982	myristate (14:0)	Lipid	Long Chain Fatty Acid	1365	LC/MS Neg	519	5439	227.3	544-63-8	11005	C06424	HMDB00806	2.1368e+06	2263673	2.19777e+06	2.85183e+06	2.51278e+06	2533342	2.08757e+06	1.58849e+06	1.57965e+06	1.15501e+06	1.67787e+06	1.71184e+06	1.42473e+06	2.35343e+06	1.25735e+06	1.32108e+06
983	myristoleate (14:1n5)	Lipid	Long Chain Fatty Acid	32418	LC/MS Neg	100001198	5338	225.3	544-64-9	5281119	C08322	HMDB02000	101804	136476	106064	164030	174490	162978	143024	102024	83798	55687.4	131647	112378	78779.6	269566	95126.8	72490.9
1207	myristoylcarnitine	Lipid	Fatty Acid Metabolism(Acyl Carnitine)	33952	LC/MS Pos	100001270	5113	372.4	18822-89-4	53477791		HMDB05066	150024	197032	57489.6	226874	128019	262967	248074	310624	345562	203911	158255	159225	154919	141558	151672	117092
1576	N,N-dimethylsphingosine	Lipid	Sphingolipid Metabolism	32460	LC/MS Pos	1517	5192	328.3	119567-63-4	5282309	C13914	HMDB13645	670729	620771	234214	902600	377887	878593	757420	1.03856e+06	734928	808579	736363	625284	1.34882e+06	187024	526572	471304
2387	N1-methyladenosine	Nucleotide	Purine Metabolism, Adenine containing	15650	LC/MS Pos	1242	1356	282.1	15763-06-1	27476	C02494	HMDB03331	97226.7	37237.6	127382	19891.5	25666.5	81214	65814.1	98393.9	91993.7	64615.7	71482.2	78545	79407.3	87566.8	45542.2	49272.1
2421	N1-methylguanosine	Nucleotide	Purine Metabolism, Guanine containing	31609	LC/MS Pos	100001122	1850	298.1	2140-65-0	96373		HMDB01563	25579	15927.4	44926.1	14380	16005.3	19006.4	22731.9	23416.9	20159.1	22357.4	20799.1	20181.7	15402.6	21822.4	14525.5	14597
2423	N2,N2-dimethylguanosine	Nucleotide	Purine Metabolism, Guanine containing	35137	LC/MS Pos	100001412	2157	312.1	2140-67-2	92919		HMDB04824			32846.3					16592.6		10189.2	10900.1
74	N6-acetyllysine	Amino Acid	Lysine Metabolism	36752	LC/MS Pos	100001734	1134	189.1	692-04-6	92832	C02727	HMDB00206	60477	49039.6	64577.5	50508.9	44486.1	55636.1	54802.8	72879.7	74888.7	58951.7	54928.4	62492.6	61005.9	70596.7	46539.2	53031.5
2397	N6-carbamoylthreonyladenosine	Nucleotide	Purine Metabolism, Adenine containing	35157	LC/MS Pos	100001415	2656	413	24719-82-2	161466		HMDB41623	30424.3	20968.8	45554.4		13206.8	25778.7	18988.4	16173.6	11507	25839.8	18909.3	18182.1	21137.6			12240.2
2388	N6-methyladenosine	Nucleotide	Purine Metabolism, Adenine containing	37114	LC/MS Pos	213	1985	282.1	1867-73-8	102175		HMDB04044	10795.5	9819.95	27892.8			10809.6	10372.7	12671.8	8690.44	5849.62	8380.63	11784.5	12375.4	9293.69
25	N-acetylalanine	Amino Acid	Alanine and Aspartate Metabolism	1585	LC/MS Neg	1110	882	130.1	97-69-8	88064	C02847	HMDB00766	27568.1	21435.7	16922.6	20736.6	20701.7	26493.6	20027.5	13114.3	11638.4	9243.96	13694.9	12610.8	14009.8	16280.8	13594.3	11753
31	N-acetylaspartate (NAA)	Amino Acid	Alanine and Aspartate Metabolism	22185	LC/MS Neg	100000787	620	174.1	997-55-7;997-55-7	65065	C01042	HMDB00812	237953	114054	129217	23442.9	97725.8	143616	149221	108202	98632.8	79348.4	93506.3	127863	135387	72970.5	61323.8	62653.7
41	N-acetyl-aspartyl-glutamate (NAAG)	Amino Acid	Glutamate Metabolism	35665	LC/MS Pos	100001612	1563	305	3106-85-2	5255	C12270	HMDB01067	198007	90002.9	135864	35094.1	87822.4	131713	148377	57393	29878	75969.8	63786	45831.8	30968.1	34316	43287	28717.4
922	N-acetylglucosamine 6-phosphate	Carbohydrate	Aminosugar Metabolism	15107	LC/MS Pos	1213	780	302	102029-88-9	439219	C00357	HMDB02817	67706.7	108487	90747.4	114560	176157	70742.7	84397.7	75525.7	92687.7	77325.2	93040.7	78945	51901.5	91386.3	94564.3	92430.9
39	N-acetylglutamate	Amino Acid	Glutamate Metabolism	15720	LC/MS Pos	100000282	1492	190.1	5817-08-03	70914	C00624	HMDB01138	96236.5	33250	87856.9	14281.3	16988.9	97170.5	63654.7	93064.6	72740.7	121575	103417	78008.8	157825	85194.5	83031.7	65995.1
2	N-acetylglycine	Amino Acid	Glycine, Serine and Threonine Metabolism	27710	GC/MS	100001006	1396.4	143.9	543-24-8	10972		HMDB00532	54357.6	49189.1	72238.2	39322	66099	118449	87627.4	52328	47487.7	49255.6	62882.1	73883.7	53499.5	79447.5	67307.8	58599.8
290	N-acetylmethionine	Amino Acid	Methionine, Cysteine, SAM and Taurine Metabolism	1589	LC/MS Neg	1083	1805	190.1	65-82-7	448580	C02712	HMDB11745	131085	82861.3	64368.8	72601.3	89592	97142.6	96240.1	87261.6	97422.6	106893	110715	123473	134696	117677	79218.9	90397.5
10	N-acetylserine	Amino Acid	Glycine, Serine and Threonine Metabolism	37076	GC/MS	100001851	1526	218	97-14-3	65249		HMDB02931	294241	163014	161561	52931	75402	222649	126961	125219	89828	109280	123703	91995	120936	53187.7	77694	65027
15	N-acetylthreonine	Amino Acid	Glycine, Serine and Threonine Metabolism	33939	LC/MS Neg	100001274	846	160.1	17093-74-2	152204	C01118		27167.7	24168.2	27929.3	22633.3	20287.1	31383.1	28411.2	9828.11	13739.2	11971.4	8118.17	11558.5	10828.3	7796.85	12829.8	10519.7
291	N-formylmethionine	Amino Acid	Methionine, Cysteine, SAM and Taurine Metabolism	2829	LC/MS Neg	194	1541	176.1	4289-98-9	439750	C03145	HMDB01015	19220	12894.2	12117.1		6894.42	19238.7	14274.8	10890.6	8321.78	9229.51	11262.3	8065.96	17525.9	9246.27	5854.53	6844.4
2923	N-glycolylneuraminate	Xenobiotics	Food Component/Plant	37123	LC/MS Pos	100001491	747	326	1113-83-3	123802	C03410	HMDB00833	113634	59283.3	179898	260174	333040	165511	362669	414196	364229	387439	474551	836156	484663	108063	121133	345355
2497	nicotinamide	Cofactors and Vitamins	Nicotinate and Nicotinamide Metabolism	594	LC/MS Pos	432	1267	123.1	98-92-0	936	C00153	HMDB01406	2.46481e+06	1.99174e+06	2.02543e+06	922930	1.43492e+06	2.60145e+06	2352006	2.76918e+06	2315096	2886641	2.64536e+06	2.33101e+06	2.37058e+06	2.09243e+06	2.00972e+06	2.51134e+06
2501	nicotinamide adenine dinucleotide (NAD+)	Cofactors and Vitamins	Nicotinate and Nicotinamide Metabolism	5278	LC/MS Neg	1310	1411	661.8	53-84-9	5893	C00003	HMDB00902	20842.6	10639.5	15163.7	25091.2	10766.7	18964.6	17812	13979.8	12355.8	11154.8	16195.7	9790.98	12890	6971.08	8987.66	11937.2
2500	nicotinamide riboside*	Cofactors and Vitamins	Nicotinate and Nicotinamide Metabolism	33013	LC/MS Pos	100001310	955	255.1	1341-23-7	439924	C03150	HMDB00855			64244.7			52237.2	36097.5	83430.3	9803.15	54655.8	14820		21116.2
998	nonadecanoate (19:0)	Lipid	Long Chain Fatty Acid	1356	LC/MS Neg	892	6073	297.3	646-30-0	12591	C16535	HMDB00772	78898.9	232763	143513	153866	247724	114205	94138.1	44146.2	59298.8	74939.6	68258.8	73806.8	75184.2	55782.5	44902.4	72464.5
992	oleate (18:1n9)	Lipid	Long Chain Fatty Acid	1359	GC/MS	442	1984.4	339.2	112-80-1	445639	C00712	HMDB00207	3.11515e+06	5221970	3.92726e+06	12492850	10717526	3437709	3.39599e+06	10269016	7.14416e+06	4.00422e+06	9700323	11677062	5431579	18123726	6.58932e+06	8.0042e+06
1212	oleoylcarnitine	Lipid	Fatty Acid Metabolism(Acyl Carnitine)	35160	LC/MS Pos	100001501	5202	426.4	38677-66-6	6441392;53477789		HMDB05065	113195	203310	61917.4	385840	167584	292145	221948	182802	260849	104194	124052	106422	76772.4	97299	124510	90428.5
325	ornithine	Amino Acid	Urea cycle; Arginine and Proline Metabolism	1493	GC/MS	444	1763.8	142	3184-13-2	6262	C00077	HMDB03374	642098	1.53191e+06	620779	4733366	5423191	367016	664399	759421	1.00899e+06	952750	672289	659083	740906	690145	718387	855715
985	palmitate (16:0)	Lipid	Long Chain Fatty Acid	1336	LC/MS Neg	424	5619	255.3	57-10-3	985	C00249	HMDB00220	13058703	22724928	15146302	32216486	30275480	13689751	12183865	16994430	14204411	12239800	21471344	21723812	16608483	23941094	16437508	20586520
986	palmitoleate (16:1n7)	Lipid	Long Chain Fatty Acid	33447	LC/MS Neg	452	5477	253.3	373-49-9	445638	C08362	HMDB03229	2612858	4416567	2.44637e+06	10784106	10125000	3.01155e+06	2.43874e+06	8718507	8108261	2.15022e+06	10509708	9891147	4.60561e+06	17527812	6712070	7534543
1567	palmitoyl sphingomyelin	Lipid	Sphingolipid Metabolism	37506	GC/MS	100002107	2524	311.3	6254-89-3	9939941			12090061	14735371	10992005	20549436	17419008	13882893	15152938	24487456	16864456	20862074	20852670	18766808	16348998	15561831	22628440	21437974
1209	palmitoylcarnitine	Lipid	Fatty Acid Metabolism(Acyl Carnitine)	22189	LC/MS Pos	100000776	5179	400.4	6865-14-1	461	C02990	HMDB00222	1.47695e+06	1.68254e+06	690146	1.70036e+06	841812	2.22177e+06	1.84042e+06	1.57948e+06	2.13803e+06	1.01855e+06	857834	941506	832997	692770	915583	811294
2523	pantethine	Cofactors and Vitamins	Pantothenate and CoA Metabolism	39791	LC/MS Pos	100002991	3505.7	555.2	16816-67-4	452306	C12661	HMDB03828	46230	27983.7	30873.5			45205.3	53424.9		34670.3	29631.8	23434.9	18889.8	24703.5			24933.5
2522	pantothenate	Cofactors and Vitamins	Pantothenate and CoA Metabolism	1508	LC/MS Pos	1024	2218	220.1	137-08-6	6613	C00864	HMDB00210	722068	436255	524780	360217	304233	726596	630717	669193	518713	719975	664612	554194	553587	648362	455929	456671
975	pelargonate (9:0)	Lipid	Medium Chain Fatty Acid	12035	LC/MS Neg	437	4847	157.2	112-05-0	8158	C01601	HMDB00847	86827.6	80115.5	86491.1	82130.8	96113.8	88512.6	82193.4	58487.6	61716	55894.9	68395.2	73675.9	55017.7	78259.9	59379.2	51273.5
984	pentadecanoate (15:0)	Lipid	Long Chain Fatty Acid	1361	GC/MS	980	1853.5	299.2	1002-84-2;10002-84-2	13849	C16537	HMDB00826		140309	126307	240828	176529	89090	217841	182152		110336	140399	178479	196505	249947	165258	102120
125	phenol sulfate	Amino Acid	Phenylalanine and Tyrosine Metabolism	32553	LC/MS Neg	100001510	2150	173.1	937-34-8	74426	C02180	HMDB60015	46274.9	17914.6	31485.1	28740	32349.4			21609.1	19962.5			4431.5		22943.3
108	phenylacetylglycine	Amino Acid	Phenylalanine and Tyrosine Metabolism	33945	LC/MS Neg	100001275	2377	192.1	500-98-1	68144	C05598	HMDB00821	23380.9	25457.2	24946.5	13420.2	20248.1	27103.5	12099.6	9364.56	7784.97	13950.8	12853	8300.23	8634.22	19968.7	17334.1	36526.2
97	phenylalanine	Amino Acid	Phenylalanine and Tyrosine Metabolism	64	LC/MS Pos	460	2056	166.1	63-91-2	6140	C00079	HMDB00159	5.77809e+06	5.95797e+06	4151921	9587550	7.70222e+06	5.09879e+06	5784602	6.98314e+06	6.94596e+06	6077490	6248086	7540007	6961182	8471942	6.78643e+06	8737829
610	phenylalanylleucine	Peptide	Dipeptide	40192	LC/MS Pos	100003200	3252	279.2	3303-55-7	4078229
970	phosphate	Energy	Oxidative Phosphorylation	11438	GC/MS	461	1307.7	298.9	7664-38-2	1061	C00009	HMDB01429	539250048	454146368	491468128	313660480	329685696	494081280	477307616	430289120	446012160	470536960	435314464	437937440	252512320	413501536	438648384	378755168
781	phosphoenolpyruvate (PEP)	Carbohydrate	Glycolysis, Gluconeogenesis, and Pyruvate Metabolism	597	GC/MS	463	1595.4	369	10526-80-4	1005	C00074	HMDB00263	580554	1236402	2.20452e+06	226437	226146	1638661	1783480	2.33992e+06	797214	1.95139e+06	1.74072e+06	775965	583061	447625	771855	954395
1392	phosphoethanolamine	Lipid	Phospholipid Metabolism	1600	LC/MS Neg	1026	644	140.1	1071-23-4	1015	C00346	HMDB00224	77858.2	61138.7	75867.1	70053.8	75649.3	93034.4	97730.9	79900.9	51834.9	60106.8	76750.3	61601	61928.9	80012.2	66200	54071.1
2524	phosphopantetheine	Cofactors and Vitamins	Pantothenate and CoA Metabolism	15504	LC/MS Pos	100000328	2323	359.1	NA	987	C01134	HMDB01416													9902.87
89	pipecolate	Amino Acid	Lysine Metabolism	1444	LC/MS Pos	1025	1120	130.1	4043-87-2	849	C00408	HMDB00070	152300	114392	129554	84874.4	127726	145320	94409	87534	76921.6	80178.5	83966.6	76750.4	81295.8	80683.5	84296.9	89624.5
346	pro-hydroxy-pro	Amino Acid	Urea cycle; Arginine and Proline Metabolism	35127	LC/MS Pos	100001167	960	229.2	18684-24-7	11673055		HMDB06695	83815.6	75653	35810.8	329746	366534	58840	78548.5	87921.1	117178	110046	107089	121421	83482.8	70810.7	141143	127986
326	proline	Amino Acid	Urea cycle; Arginine and Proline Metabolism	1898	LC/MS Pos	480	796	116.1	147-85-3	145742	C00148	HMDB00162	3.59585e+06	2546391	2.85963e+06	2.11556e+06	2259857	3.34429e+06	3679003	2.94383e+06	2.81674e+06	2.54495e+06	2.40667e+06	2.86801e+06	2.93227e+06	2.22985e+06	1.94999e+06	2.01306e+06
1183	propionylcarnitine	Lipid	Fatty Acid Metabolism (also BCAA Metabolism)	32452	LC/MS Pos	100001162	1589	218.2	17298-37-2	107738	C03017	HMDB00824	54466	42033.3	49366	82439.1	62820.8	38614.7	54058.1	422318	214183	234918	399582	346158	207394	155417	171580	214708
1286	prostaglandin D2	Lipid	Eicosanoid	7737	LC/MS Neg	486	4657	351.2	41598-07-6	448457	C00696	HMDB01403				4258.96	13103.4									3553.74	19748.4	6247.21
1281	prostaglandin E2	Lipid	Eicosanoid	7746	LC/MS Neg	487	4562	351.3	363-24-6	5280360	C00584	HMDB01220	5948.77	7577.13	4834.87	21005.6	12648.4			2667.16	3882.35		3140.87	4185.18	4909.8	10948.2	19931.1	9329.28
2448	pseudouridine	Nucleotide	Pyrimidine Metabolism, Uracil containing	33442	LC/MS Neg	821	1104	243.1	1445-07-4	15047	C02067	HMDB00767	66800.9	40909.9	67630.7	25042.5	44655.5	65276.5	46568.7	36007.4	28409.2	31548.9	28153.1	26245.4	25385.3	55800.6	35798	37418.6
361	putrescine	Amino Acid	Polyamine Metabolism	1408	GC/MS	49	1705.8	174	110-60-1	1045	C00134	HMDB01414	10318809	2.05783e+06	6.78357e+06	242710	2.65097e+06	2.1103e+06	2.00967e+06	924075	1125400	697305	650002	1.23591e+06	721121	421448	366559	251470
2596	pyridoxal	Cofactors and Vitamins	Vitamin B6 Metabolism	1651	LC/MS Pos	491	1210	168.1	65-22-5	1050	C00250	HMDB01545	49831.9	60954.9	67997.5	34883.7	32155.9	52698.7	54340.4	56686.1	41769.9	61739	59159.6	49280.8	41239.2	50592.3	45602.8	49045.7
969	pyrophosphate (PPi)	Energy	Oxidative Phosphorylation	2078	GC/MS	495	1642.3	451	1466-09-3;2466-09-3	644102	C00013	HMDB00250	614209	758424	686766	455845	549954	932861	733401	503998	442751	570138	696181	339604	602390	430198	543118	790171
802	ribitol	Carbohydrate	Pentose Metabolism	15772	GC/MS	100000406	1692.4	217	488-81-3	6912	C00474	HMDB00508	422391	309140	297293	82102.5	132561	285287	456078	1.15035e+06	677237	1366270	1275682	699421	985971	415635	362908	588373
2519	riboflavin (Vitamin B2)	Cofactors and Vitamins	Riboflavin Metabolism	1827	LC/MS Pos	500	3111	377.2	83-88-5	493570	C00255	HMDB00244	34608.1	35518.9	57324.8	53467.5	65090.6	35455.5	32433.7	32714.6	44118.6	38383.6	38932	41682.4	37410	35807.1	36592.7	26415
801	ribose	Carbohydrate	Pentose Metabolism	12080	GC/MS	914	1639.2	204	50-69-1	5779	C00121	HMDB00283	2.96504e+06	1.60969e+06	1.27765e+06	214560	658710	1.34761e+06	2.09583e+06	9586212	7436075	11147727	8657702	7909658	11179660	4.03931e+06	3.35182e+06	5899133
791	ribose 5-phosphate	Carbohydrate	Pentose Phosphate Pathway	561	GC/MS	19	1928.4	315.1	18265-46-8;108321-05-7		C00117	HMDB01548	96925	71319.9	135524	49234	41267.6	104786	93373.4	197107	126860	192880	216427	180576	192304	89443	158851	173372
799	ribulose	Carbohydrate	Pentose Metabolism	35855	GC/MS	100000147	1662	306.1	488-84-6	151261	C00309	HMDB00621	665019	418704	331663	60124.9	184945	219024	517426	2.45336e+06	1.67568e+06	2.46068e+06	2.18323e+06	1.86815e+06	2449723	1025492	994748	1.65597e+06
796	ribulose/xylulose 5-phosphate	Carbohydrate	Pentose Phosphate Pathway	37288	GC/MS	100002179	1935	357.2			C00199		856831	420624	791643	364203	454082	523767	693595	592597	400762	489065	739336	519536	386129	396749	592657	592674
297	S-adenosylhomocysteine (SAH)	Amino Acid	Methionine, Cysteine, SAM and Taurine Metabolism	15948	LC/MS Neg	197	1821	383.1	979-92-0	439155	C00021	HMDB00939	25734.9	17280.7	23890.2	9517.55	8566.42	32154.3	23196	20328.5	13931.7	14391.6	21889.2	17942.7	21554.4	20306.8	10471.6	12270.4
296	S-adenosylmethionine (SAM)	Amino Acid	Methionine, Cysteine, SAM and Taurine Metabolism	15915	LC/MS Pos	1263	676	399.1	24346-00-7;86867-01-8;86867-0108	34755	C00019	HMDB01185	153359	93177.4	170423	47658.9	72814.1	143393	163092	172123	139578	173485	174106	137086	169817	77724.5	81562.8	129343
4	sarcosine (N-Methylglycine)	Amino Acid	Glycine, Serine and Threonine Metabolism	1516	GC/MS	1023	1182.9	116	107-97-1	1088	C00213	HMDB00271	539962	480275	482091	185540	217022	486845	595192	317436	310911	337767	360689	330913	297590	169168	233282	302061
1361	scyllo-inositol	Lipid	Inositol Metabolism	32379	GC/MS	100001215	1893.8	318.2	488-59-5	892	C06153	HMDB06088	1.0498e+06	663280	1.01641e+06	224300	431670	715799	1139253	2.6888e+06	1390882	1.42833e+06	1.47718e+06	1.96059e+06	1255145	2.29972e+06	1.24e+06	1.18156e+06
794	sedoheptulose-7-phosphate	Carbohydrate	Pentose Phosphate Pathway	35649	GC/MS	100001628	2070	691.35	2646-35-7	616	C05382	HMDB01068	42847.3	40040	34704	77653.7	54730.9	15592	26333	173202	177987	158998	315975	235122	210937	190170	178047	156852
9	serine	Amino Acid	Glycine, Serine and Threonine Metabolism	1648	GC/MS	503	1389.1	204	56-45-1	5951	C00065	HMDB00187	36144312	30202038	21063172	33491458	35527568	30086262	33677700	51647748	46492640	53923700	54794808	48042856	51101520	43980484	50143544	49808792
649	serylphenyalanine	Peptide	Dipeptide	40054	LC/MS Pos	100003253	2348	253.2
380	S-lactoylglutathione	Amino Acid	Glutathione Metabolism	15731	LC/MS Neg	1343	1271	378.2	54398-03-7	440018	C03451	HMDB01066	3247.48								8037.6	8376.46	4184.9		5745.01
309	S-methylcysteine	Amino Acid	Methionine, Cysteine, SAM and Taurine Metabolism	39592	GC/MS	100002749	1447.8	218.1	1187-84-4	24417		HMDB02108	72675.6	74057.8	69533	42848.9	68730	62343.7	49646	245436	104860	177938	142777		93940.5	123332	121556	140263
363	spermidine	Amino Acid	Polyamine Metabolism	485	LC/MS Pos	50	533	146.2	124-20-9	1102	C00315	HMDB01257	617168	446691	528854	231516	370589	586348	566200	442117	983946	565682	613276	486733	509672	347544	462190	591052
1573	sphingosine	Lipid	Sphingolipid Metabolism	17747	LC/MS Pos	297	5197	300.2	123-78-4	5353955	C00319	HMDB00252	1.11119e+06	1.06567e+06	505778	1.65201e+06	582333	1384951	1.26954e+06	2.12323e+06	1905592	1.87956e+06	1.55051e+06	1420770	1.86573e+06	742183	1.05783e+06	1225593
2974	stachydrine	Xenobiotics	Food Component/Plant	34384	LC/MS Pos	100001296	860	144.1	4136-37-2	115244	C10172	HMDB04827	38274.9	37756.4	30674.7	17646.3	31509.6	43502.6	31410.9	25844.2	38215.3	31711.5	17838.4	50840.4	40533.1	60522.3	47405.6	35720.8
990	stearate (18:0)	Lipid	Long Chain Fatty Acid	1358	LC/MS Neg	439	5886	283.4	57-11-4	5281	C01530	HMDB00827	11246789	20056698	15338720	15820155	16799220	12295562	10480139	9609689	9441409	10654901	11752891	11226344	11626371	9966270	10351880	11298113
1017	stearidonate (18:4n3)	Lipid	Polyunsaturated Fatty Acid (n3 and n6)	33969	LC/MS Neg	100001229	5381	275.3	111174-40-4	5312508	C16300	HMDB06547	12545		10775.8	33142.5	35933.2	9636	9622.99	18039.2	21249	10533.2	25754.5	35315.7	12423.1	36188.3	13037.1	11995.3
1568	stearoyl sphingomyelin	Lipid	Sphingolipid Metabolism	19503	GC/MS	1538	2645	311.3	85187-10-6;85187-10-6	6453725	C00550	HMDB01348	628486	3.18922e+06	1498695	2.47374e+06	1.0392e+06	1.18015e+06	3.02507e+06	3.03221e+06	2.651e+06	2.69434e+06	2495523	1.80908e+06	1.95139e+06	2.69393e+06	2.50321e+06	3615915
1210	stearoylcarnitine	Lipid	Fatty Acid Metabolism(Acyl Carnitine)	34409	LC/MS Pos	100001391	5300	428.4	18822-91-8	6426855		HMDB00848	1427134	2.10631e+06	1.24326e+06	1405925	656332	2.58073e+06	2.68805e+06	1323434	1.47089e+06	717972	611084	599976	956949	429224	706592	753402
956	succinate	Energy	TCA Cycle	1437	GC/MS	252	1348	247	110-15-6	1110	C00042	HMDB00254	55550	37860.7	101794	18388	22222	100573	39063.8	47227.6	24087.4	27756.4	38169.1	19395.5	24354.7	17612	31651.2
955	succinylcarnitine	Energy	TCA Cycle	37058	LC/MS Pos	100001948	1401	262.1					96795.5	62231.1	62543.2	57954.5	41166.8	105699	89158.5	72995.4	48548.7	83385.7	70558.6	46817.4	58465.1	56495.6	61028.9	54915.2
316	taurine	Amino Acid	Methionine, Cysteine, SAM and Taurine Metabolism	2125	GC/MS	512	1616.4	254.1	107-35-7	1123	C00245	HMDB00251	3202017	1494189	1.4653e+06	2.58837e+06	2.87911e+06	3.11055e+06	4014250	3.24879e+06	2.33843e+06	2372119	1.8966e+06	2.84644e+06	1.98904e+06	4.2395e+06	2.87734e+06	1713378
1772	taurocholate	Lipid	Primary Bile Acid Metabolism	18497	LC/MS Neg	1648	5122	514.3	145-42-6	6675	C05122	HMDB00036	27188.8	31558.4	38054.3	30269.7	118488	15470	27472.1	18764.2	859804	13109.9	13232.3	99932.4	25287.4	54385.3	38764.3	79963.6
1783	taurodeoxycholate	Lipid	Secondary Bile Acid Metabolism	12261	LC/MS Neg	1668	5243	498.3	207737-97-1	2733768	C05463	HMDB00896	7349.42	5048.22	8789.59	4514.95	22073.6	16296.4	4561.85	7592.79	135893	13539.3	5648.38	13075.8	17743.1	14163.2	29718.7	13421.5
755	TDTEDKGEFLSEGGGVR*	Peptide	Fibrinogen Cleavage Peptide	34301	LC/MS Pos	100001478	2880	600					78239.1	117832	144180	46381.9	125305	88775.5	107508	16323.3	94928.9	36502.4	32634.7	81422.8	63828.3	24966.7	42162.5	65701.6
1117	tetradecanedioate	Lipid	Fatty Acid, Dicarboxylate	35669	LC/MS Neg	100001613	3970	257.2	821-38-5	13185		HMDB00872	4922.91	4476.23	3863.8	6984.04	5648.07	4589.92	3533.39	3145.4	4309.32	2563.98	3596.99	2869.32	2697.48	5853.1	4462.37	6359.41
14	threonine	Amino Acid	Glycine, Serine and Threonine Metabolism	1284	LC/MS Pos	564	713	120.1	72-19-5	6288	C00188	HMDB00167	287286	396381	345822	678210	529681	352821	397468	402495	469238	376064	335705	417846	451638	374078	414030	364398
2487	thymidine	Nucleotide	Pyrimidine Metabolism, Thymine containing	2183	LC/MS Neg	872	1935	241.1	50-89-5	5789	C00214	HMDB00273	21798.3	24083.7	26966.3	32215.8	15521.9	20869.8	18718.1	6617.45	7934.43	3066.11	5481.54	3816.93	4878.34	3886.31	4046.36	3633.61
2488	thymine	Nucleotide	Pyrimidine Metabolism, Thymine containing	604	GC/MS	882	1429.1	255	65-71-4	1135	C00178	HMDB00262	26224	76382	42138.3	46865	43133.9	19302	26314		24736	13248	19433	20542.8			15951.6	31850.1
344	trans-4-hydroxyproline	Amino Acid	Urea cycle; Arginine and Proline Metabolism	1366	GC/MS	1001	1537	140	51-35-4	5810	C01157	HMDB00725	1292131	1.00835e+06	747535	697539	1.14211e+06	864614	571465	1275706	1.14913e+06	1.70269e+06	1.83779e+06	772665	1.32814e+06	1.12574e+06	1.43514e+06	1.27447e+06
59	trans-urocanate	Amino Acid	Histidine Metabolism	607	LC/MS Pos	537	1119	139.1	104-98-3	736715	C00785	HMDB00301	19790.9	109958	64271.9	180623	71939.2	41718.1	63504.9	50698.2	89590	17515.1	30325.6	42769.7	29856.2	35741.7	64826.8	51010.1
192	tryptophan	Amino Acid	Tryptophan Metabolism	54	LC/MS Pos	565	2445	205.1	73-22-3	6305	C00078	HMDB00929	1.97268e+06	2.00578e+06	1653327	3.37844e+06	2.9264e+06	1.48406e+06	1854026	3.10381e+06	3.13352e+06	3.04762e+06	2.85482e+06	3.29762e+06	3276446	3.02137e+06	2.9688e+06	3697087
110	tyrosine	Amino Acid	Phenylalanine and Tyrosine Metabolism	1299	LC/MS Pos	815	1516	182.1	60-18-4	6057	C00082	HMDB00158	2.98155e+06	3.31185e+06	2.32317e+06	4.85664e+06	4.40227e+06	2443617	3084521	4238079	4568055	3659048	3.63347e+06	4.09937e+06	4245614	4.00816e+06	4006940	4425523
908	UDP-acetylglucosamine/galactosamine	Carbohydrate	Nucleotide Sugar	38673	LC/MS Pos	100002957	963	607.7										141856		78852.8			39431.7
977	undecanoate (11:0)	Lipid	Medium Chain Fatty Acid	12067	LC/MS Neg	889	5207	185.2	334-48-5	8180	C17715	HMDB00947	15513.6	19245.5	13448.5	16897.3	21800.5	15358.1	14883.3	10299.4	14082.9	9457.21	10340.6	11191	12548.5	11792.5	9364.38	9891.71
2447	uracil	Nucleotide	Pyrimidine Metabolism, Uracil containing	605	GC/MS	825	1370.4	241	66-22-8	1174	C00106	HMDB00300	4.57125e+06	4.34865e+06	3.53587e+06	3.76513e+06	7.63245e+06	3416590	4.39389e+06	5102988	6.50497e+06	6455091	6476749	6.72128e+06	5.21216e+06	5.77417e+06	8.10671e+06	9525257
2368	urate	Nucleotide	Purine Metabolism, (Hypo)Xanthine/Inosine containing	1604	LC/MS Neg	1134	769	167.1	69-93-2;120K5305	1175	C00366	HMDB00289	37437.6	15751.5	33588.3	80625.6	82010.4	32984.9	26512.8	35378.9	24407.9	25534.9	28480.1	32461.3	22631.4	34801.9	35900.1	30314
324	urea	Amino Acid	Urea cycle; Arginine and Proline Metabolism	1670	GC/MS	533	1223.9	171	57-13-6	1176	C00086	HMDB00294	11816196	12468299	10978166	8362281	9359954	12358580	14052201	13448235	7.42524e+06	13300683	10667703	12394847	12071954	8800751	11215420	14654197
2446	uridine	Nucleotide	Pyrimidine Metabolism, Uracil containing	606	LC/MS Neg	535	1430	243.1	58-96-8	6029	C00299	HMDB00296	560133	444770	415763	251346	274815	551754	492645	557827	460430	558349	593309	481610	620573	412520	323875	326211
277	valine	Amino Acid	Leucine, Isoleucine and Valine Metabolism	1649	LC/MS Pos	566	1040	118.1	72-18-4	6287	C00183	HMDB00883	2.85502e+06	2.9885e+06	2367945	4.6192e+06	4208114	2.60007e+06	3.13551e+06	3.47797e+06	3.58902e+06	3.4474e+06	3298690	3665176	3422921	4.01749e+06	3.53316e+06	3.82026e+06
2361	xanthine	Nucleotide	Purine Metabolism, (Hypo)Xanthine/Inosine containing	3147	GC/MS	1004	1889.9	353	69-89-6	1188	C00385	HMDB00292	783405	1.62302e+06	4414974	1.3507e+06	3.54898e+06	592982	47535.1	59905.7	26466	56641	75963	40815.5	67677.2	70198.2	118303	105071
2363	xanthosine	Nucleotide	Purine Metabolism, (Hypo)Xanthine/Inosine containing	15136	LC/MS Pos	100000299	1785	285	146-80-5	64959	C01762	HMDB00299	31433.9	30815.2	107089	16247.3	26099.6	32792.9	21192.1	12354.6		7149.9	9823.4	12535.3		15458.9	17767.9	13712.1
808	xylitol	Carbohydrate	Pentose Metabolism	4966	GC/MS	543	1677.6	307.2	87-99-0	6912	C00379	HMDB02917	572108	235042	584116	103980	94732.7	612572	882981	1.89267e+06	1.10382e+06	1.31319e+06	1.16727e+06	1.24561e+06	1.86531e+06	1160888	257440	510625
804	xylulose	Carbohydrate	Pentose Metabolism	18344	GC/MS	100000421	1668	306.1	551-84-8	5289590	C00310	HMDB00654	936172	554030	363959	78455	363697	246935	492683	3.50723e+06	2.60416e+06	4434740	3658313	2.68677e+06	3.25472e+06	1.60382e+06	1.64033e+06	3.04305e+06

## Sheet: ScaledImpData
												SAMPLE NAME	MDAC-01136	MDAC-01137	MDAC-01138	MDAC-01139	MDAC-01140	MDAC-01141	MDAC-01142	MDAC-01144	MDAC-01145	MDAC-01146	MDAC-01147	MDAC-01148	MDAC-01149	MDAC-01158	MDAC-01159	MDAC-01161
												CLIENT IDENTIFIER	E427	E428	E429	E430	E431	E439	E441	E433	E434	E445	E447	E448	E449	E432	E436	E443
												SAMPLE ID	1126403	1126384	1126395	1126414	1126387	1126400	1126397	1126415	1126408	1126388	1126389	1126404	1126390	1126407	1126391	1126382
												PARENT SAMPLE ID	1125302	1125303	1125304	1125305	1125306	1125307	1125308	1125310	1125311	1125312	1125313	1125314	1125315	1125324	1125325	1125327
												GROUP	CONTROL	CONTROL	CONTROL	CONTROL	CONTROL	CONTROL	CONTROL	RESPONSIVE	RESPONSIVE	RESPONSIVE	RESPONSIVE	RESPONSIVE	RESPONSIVE	RESISTANT	RESISTANT	RESISTANT
												GROUP ID	Control	Control	Control	Control	Control	Control	Control	MAA	MAA	MAA	MAA	MAA	MAA	Relapsed	Relapsed	Relapsed
PATHWAY SORTORDER	BIOCHEMICAL	SUPER PATHWAY	SUB PATHWAY	COMP ID	PLATFORM	CHEMICAL ID	RI	MASS	CAS	PUBCHEM	KEGG	Group HMDB	Control	Control	Control	Control	Control	Control	Control	MAA	MAA	MAA	MAA	MAA	MAA	Relapsed	Relapsed	Relapsed
1560	1,2-dipalmitoylglycerol	Lipid	Diacylglycerol	11953	GC/MS	850	2600	145	40290-32-2	99931		HMDB07098	0.8284	1.2383	0.5038	0.5393	0.8273	0.6863	0.9128	1.6248	1.1469	1	0.9	1.255	1.3054	0.8414	0.8077	1.199
777	1,3-dihydroxyacetone	Carbohydrate	Glycolysis, Gluconeogenesis, and Pyruvate Metabolism	35963	GC/MS	100000143	1263	103	96-26-4;62147-49-3	670	C00184	HMDB01882	0.4174	0.3578	0.258	0.1466	0.2026	0.3181	0.2979	2.4853	2.2387	4.0513	3.0659	2.4869	5.1674	1.2461	1.523	2.5885
763	1,5-anhydroglucitol (1,5-AG)	Carbohydrate	Glycolysis, Gluconeogenesis, and Pyruvate Metabolism	20675	GC/MS	100000580	1788.7	217.1	154-58-5	64960	C07326	HMDB02712	1.0723	1.3167	1.1853	1.2573	0.9801	1.1312	1.2468	0.9292	0.7684	0.8451	1.1533	0.9439	0.8628	0.6166	1.0262	0.8152
989	10-heptadecenoate (17:1n7)	Lipid	Long Chain Fatty Acid	33971	LC/MS Neg	100001278	5558	267.3	29743-97-3	5312435		HMDB60038	0.4365	0.6026	0.3754	1.2723	1.5092	0.4101	0.3886	1	0.7825	0.4873	1.4769	1.4494	0.714	2.152	0.8652	0.9846
999	10-nonadecenoate (19:1n9)	Lipid	Long Chain Fatty Acid	33972	LC/MS Neg	100001277	5775	295.4	73033-09-7	5312513		HMDB13622	0.5809	0.8895	0.5355	1.4866	1.6688	0.6862	0.6619	0.994	0.9438	0.544	1.1677	1.5476	0.742	1.8122	0.7203	1
1252	13-HODE + 9-HODE	Lipid	Fatty Acid, Monohydroxy	37752	LC/MS Neg	100002196	5270	295.2		43013			0.2507	0.4564	1.4416	3.3875	3.5884	0.2407	0.1412	0.6489	0.7918	0.1739	1.0535	1.2493	0.253	3.6883	2.9726	1.2582
1086	15-methylpalmitate (isobar with 2-methylpalmitate)	Lipid	Fatty Acid, Branched	38768	LC/MS Neg	100002945	5698	269.4		17903417			0.7997	1	0.9061	0.9691	1.4075	0.8659	0.8628	0.9289	0.9198	0.9523	1.2096	1.2012	1.0779	1.1575	0.9095	1.0396
1425	1-arachidonoylglycerophosphocholine (20:4n6)*	Lipid	Lysolipid	33228	LC/MS Pos	100001551	5554	544.3			C05208	HMDB10395	0.3665	0.5397	0.3116	1.1373	0.4689	0.2894	0.8963	1.4671	1.0181	1.2186	1.3291	1	1.694	0.3913	0.8472	1.281
1454	1-arachidonoylglycerophosphoethanolamine*	Lipid	Lysolipid	35186	LC/MS Neg	100001571	5731	500.3		42607465		HMDB11517	0.5636	0.9747	0.6012	1.2263	1.8967	0.6476	0.6371	1.0972	0.6999	0.9199	1.0398	0.9108	1	1.2509	1.9994	2.0374
1475	1-arachidonoylglycerophosphoinositol*	Lipid	Lysolipid	34214	LC/MS Neg	100001654	5479	619.4				HMDB61690	1.0617	0.3647	0.9627	0.4971	1.9592	1.0264	0.8333	1	0.5914	1.5371	2.0439	1.311	1.5498	1.0619	0.6615	0.3239
1418	1-dihomo-linoleoylglycerophosphocholine (20:2n6)*	Lipid	Lysolipid	33871	LC/MS Pos	100001553	5696	548.3				HMDB10392	0.47	0.456	0.2191	0.4841	0.1121	0.5904	0.8129	1.541	1.313	1.1416	1.4422	1.1278	2.0712	0.9029	1.005	2.2011
1413	1-linoleoylglycerophosphocholine (18:2n6)	Lipid	Lysolipid	34419	LC/MS Pos	100001395	5574	520.4		11988421	C04100	HMDB10386	0.2941	0.4097	0.1991	0.8875	0.3967	0.4377	0.5367	1.5031	1.3958	1.5305	1.6326	1.4392	2.1055	0.7939	1.1209	1.8614
1450	1-linoleoylglycerophosphoethanolamine*	Lipid	Lysolipid	32635	LC/MS Neg	100001570	5725	476.3		52925130		HMDB11507	0.3584	0.7017	0.4386	0.5852	0.7479	0.5945	0.3608	1.1197	1	0.8339	1.2197	1.6288	0.973	1.7295	0.705	1.6896
1471	1-linoleoylglycerophosphoinositol*	Lipid	Lysolipid	36594	LC/MS Neg	100001778	5487	595.3					0.9894	0.3805	1.1169	0.2794	1.4833	0.9064	0.7906	0.6137	0.5603	2.3828	2.2254	1.214	1.7011	1	0.5871	0.2319
1406	1-margaroylglycerophosphocholine (17:0)	Lipid	Lysolipid	33957	LC/MS Pos	100001264	5750	510.4	50930-23-9	24779463	C04230	HMDB12108	0.3762	0.3877	0.287	1.2441	0.5787	0.6072	0.6879	1.5293	1.1534	1.1354	1.4364	1.0354	1.6793	0.9224	1.4931	2.2711
1410	1-oleoylglycerophosphocholine (18:1)	Lipid	Lysolipid	33960	LC/MS Pos	100001272	5700	522.4	19420-56-5	16081932		HMDB02815	0.3858	0.3364	0.1101	0.7291	0.1764	0.395	0.5541	1.9265	1.4609	1.0782	1.2677	1.2165	1.7973	1.1	1	1.6
1446	1-oleoylglycerophosphoethanolamine	Lipid	Lysolipid	35628	LC/MS Neg	100001569	5928	478.3	89576-29-4	9547071		HMDB11506	0.2444	0.4639	0.2757	0.2839	0.2747	0.3912	0.3404	1.0898	0.7886	0.7538	1.1195	1.2352	1	1.1961	0.4885	1.0368
1469	1-oleoylglycerophosphoinositol*	Lipid	Lysolipid	36602	LC/MS Neg	100001777	5577	597.4					0.352	0.3836	0.5236	0.7419	0.8137	0.4848	0.5767	1.681	1.2246	1.042	1	1.2824	0.8592	3.0933	0.6758	0.6091
1478	1-oleoylglycerophosphoserine	Lipid	Lysolipid	19260	LC/MS Neg	100000630	5607	522.3		9547099			0.6443	1.573	0.709	0.6709	0.8344	1.2978	0.7779	1.4809	1.0233	0.3583	0.5877	0.9217	0.3953	2.2366	0.376	0.9562
1404	1-palmitoleoylglycerophosphocholine (16:1)*	Lipid	Lysolipid	33230	LC/MS Pos	100001511	5524	494.3		24779461		HMDB10383	0.432	0.4969	0.2968	0.659	0.308	0.5893	0.732	1.6353	1.206	1.3146	2.009	1.4061	1.7626	1.1416	0.8529	1.8759
1537	1-palmitoylglycerol (1-monopalmitin)	Lipid	Monoacylglycerol	21127	GC/MS	100000827	2119.5	371.3	542-44-9	14900		HMDB31074	0.3554	0.5147	0.4048	0.981	0.5733	0.3832	0.3653	1.4238	1.1105	0.6333	1.1829	1.5379	0.7171	1.7091	0.8356	0.7655
1402	1-palmitoylglycerophosphocholine (16:0)	Lipid	Lysolipid	33955	LC/MS Pos	100001263	5671	496.4	17364-16-8	86554		HMDB10382	0.7581	0.6846	0.2866	1.1224	0.4562	0.5819	0.706	1.2902	1.2588	1.0428	1	1.1459	1.2888	1.088	1.0909	1.4322
1441	1-palmitoylglycerophosphoethanolamine	Lipid	Lysolipid	35631	LC/MS Neg	100001567	5940	452.3		9547069		HMDB11503	0.3911	0.4901	0.4316	0.2378	0.3692	0.5888	0.4426	1.2974	1.0284	0.6632	1.0002	1.5031	1	1.5749	0.6593	1.0614
1464	1-palmitoylglycerophosphoinositol*	Lipid	Lysolipid	35305	LC/MS Neg	100001655	5573	571.3				HMDB61695	0.3376	0.3336	0.419	0.3437	0.6402	0.4462	0.4826	1.7002	1.1998	1.5018	1.3607	1.2794	0.8353	1.9775	0.6237	0.6839
1436	1-palmitoylplasmenylethanolamine*	Lipid	Lysolipid	39270	LC/MS Neg	100003000	6153	436.4					0.2446	0.5984	0.3318	0.279	0.3556	0.435	0.3502	1.0467	0.8509	0.8692	1.0869	1.0372	1.025	1.3607	0.635	1.34
1540	1-stearoylglycerol (1-monostearin)	Lipid	Monoacylglycerol	21188	GC/MS	100000932	2186.6	399.4	123-94-4;31566-31-1	24699	D01947	HMDB31075	0.6295	0.8482	0.6277	0.8828	0.7514	0.5678	0.9644	1.4968	1.1537	1.0915	1.1051	1.2864	1.1207	1.41	1.4137	0.9187
1408	1-stearoylglycerophosphocholine (18:0)	Lipid	Lysolipid	33961	LC/MS Pos	100001271	5844	524.4	19420-57-6	497299		HMDB10384	0.5316	0.6852	0.3598	1.1323	0.6408	0.6892	0.5763	1.3131	1.0898	1.005	1.2611	1.1097	1.217	1	1.3793	1.4118
1444	1-stearoylglycerophosphoethanolamine	Lipid	Lysolipid	34416	LC/MS Pos	100001461	5842	482.3	69747-55-3	9547068		HMDB11130	0.5077	0.6131	0.3339	0.4953	0.2685	0.6442	0.59	1.418	1.1608	1	1.363	1.2938	1.1913	1.4771	1.166	1.56
1491	1-stearoylglycerophosphoglycerol	Lipid	Lysolipid	34437	LC/MS Neg	100001462	5826	511.4					0.3423	0.6505	0.3568	0.9944	1	0.6663	0.6988	1.2199	1.3759	0.3752	0.7492	2.0129	0.6407	2.3346	0.5333	1.3342
1467	1-stearoylglycerophosphoinositol	Lipid	Lysolipid	19324	LC/MS Neg	100000656	5800	599.4	796963-93-4			HMDB61696	0.503	0.6077	0.6797	0.6909	0.7777	0.7194	0.6506	1.2143	1.0146	0.9018	0.9541	1.2699	0.9792	1.4893	0.8627	1.1909
78	2-aminoadipate	Amino Acid	Lysine Metabolism	6146	GC/MS	381	1686.5	260.1	542-32-5;1118-90-7	469	C00956	HMDB00510	0.2587	0.3418	0.1609	0.4572	0.5144	0.2839	0.1448	1.1974	0.9882	1.3113	1.7655	1.0164	1.479	1.2128	0.9686	1.3172
304	2-aminobutyrate	Amino Acid	Methionine, Cysteine, SAM and Taurine Metabolism	1577	GC/MS	1128	1215.7	130	1492-24-6	439691	C02261	HMDB00650	2.14	0.6513	0.8545	0.9766	0.6826	1.2518	0.8294	1.818	1.9163	0.9115	0.7743	0.8655	0.8824	1.2965	2.2845	1.7507
1426	2-arachidonoylglycerophosphocholine*	Lipid	Lysolipid	35256	LC/MS Pos	100001554	5524	544.3				HMDB61699	0.7445	0.7972	0.4728	1.152	0.1888	1.1669	1.8677	1.2447	1.1332	1.2462	1.3082	0.8961	1.8064	0.416	0.8771	1.5282
1455	2-arachidonoylglycerophosphoethanolamine*	Lipid	Lysolipid	32815	LC/MS Neg	100001674	5674	500.3					0.808	0.6377	0.6583	0.4603	1.1113	0.6501	0.7246	0.9628	0.7091	1.6375	1.6293	1.0868	1.4536	1.0324	1.5159	1.4787
1476	2-arachidonoylglycerophosphoinositol*	Lipid	Lysolipid	38077	LC/MS Neg	100002470	5456	619.3					1.3497	0.3739	0.9033	0.3808	1.5738	1.2652	1.4627	1.2696	0.6561	2.6351	3.5593	1.4314	3.9174	0.6839	1	0.4248
2481	2'-deoxycytidine	Nucleotide	Pyrimidine Metabolism, Cytidine containing	15949	LC/MS Neg	100000125	1473	226.1	951-77-9	13711	C00881	HMDB00014	1.5162	1.7005	1.9611	1.4419	1.4111	1.7064	1.2745	0.8965	0.9305	0.8077	0.8092	0.8045	0.795	0.7282	0.6021	0.8007
2431	2'-deoxyguanosine	Nucleotide	Purine Metabolism, Guanine containing	1411	LC/MS Neg	348	1759	266.2	961-07-9	187790	C00330	HMDB00085	1.4245	2.4575	1.4581	0.9154	1.3705	1.683	1.504	0.7871	1	0.8727	0.6225	0.7762	0.6071	0.4881	0.8682	0.4881
2366	2'-deoxyinosine	Nucleotide	Purine Metabolism, (Hypo)Xanthine/Inosine containing	15076	LC/MS Neg	100000135	1700	251.1	890-38-0	65058	C05512	HMDB00071	2.3807	2.7301	1.9731	1.146	1.9013	2.9802	1.7921	0.9867	0.8586	0.9834	0.7939	0.7872	0.7508	0.6899	1.1064	0.8449
1457	2-docosahexaenoylglycerophosphoethanolamine*	Lipid	Lysolipid	34258	LC/MS Pos	100002061	5512	526.2					1.0197	1.0609	0.6352	0.8576	0.2112	1.4341	1.7967	1.3093	1.1351	1.3519	1.5419	1	2.2535	0.541	1.0779	1.5539
1456	2-docosapentaenoylglycerophosphoethanolamine*	Lipid	Lysolipid	34875	LC/MS Pos	100002065	5548	528.2					0.8765	0.9964	0.7449	1.0036	0.3375	1.2475	1.7392	0.8649	1.1338	1.4378	1.5234	0.8475	1.5144	0.3667	1.1455	1.1561
3380	2-ethylhexanoate (isobar with 2-propylpentanoate)	Xenobiotics	Chemical	35490	LC/MS Neg	100002977	3909	143.1		4072356			0.6559	1.4557	1.109	0.9575	0.9106	1.3	1.0739	0.9109	0.8223	0.8591	0.829	1.0873	1.4328	0.9045	1.4382	0.888
305	2-hydroxybutyrate (AHB)	Amino Acid	Methionine, Cysteine, SAM and Taurine Metabolism	21044	GC/MS	100000933	1169.4	131	3347-90-8	440864	C05984	HMDB00008	1.5296	0.838	1.4422	1.1831	1.0392	1.3032	1	1.336	1.4681	0.624	0.5789	0.7587	0.5779	1.1913	1.7737	1.6328
3383	2-hydroxyisobutyrate	Xenobiotics	Chemical	22030	GC/MS	100000748	1107.5	130.9	594-61-6	11671		HMDB00729	1.1429	1.3741	1.4179	1.1312	1.4747	1.063	1.3391	1.0758	0.5471	1.2268	1	0.4782	0.7728	0.7664	0.5052	0.3967
1228	2-hydroxypalmitate	Lipid	Fatty Acid, Monohydroxy	35675	LC/MS Neg	100001579	5508	271.3	764-67-0	92836		HMDB31057	0.4897	2.4037	1	2.5164	1.7414	0.8211	0.9041	1.6467	0.9406	0.6672	1.2905	0.9491	0.6916	0.6972	1.509	2.1506
1229	2-hydroxystearate	Lipid	Fatty Acid, Monohydroxy	17945	LC/MS Neg	1239	5705	299.4	629-22-1	69417	C03045		0.7439	1.8338	1.1966	1.9282	2.5226	1.0605	0.9322	1.4606	1	0.9211	1.2875	1.017	1.1669	0.8053	1.2649	1.371
1414	2-linoleoylglycerophosphocholine*	Lipid	Lysolipid	35257	LC/MS Pos	100001557	5544	520.4					1.1032	0.8321	0.5155	0.9805	0.2385	1.2321	1.8195	1.4938	1.2732	1.8824	2.1905	1.231	2.4482	0.517	1.0129	1.6556
1451	2-linoleoylglycerophosphoethanolamine*	Lipid	Lysolipid	36593	LC/MS Neg	100001776	5650	476.4					0.6738	1.2221	0.8464	0.193	0.8508	0.8899	0.7613	0.6011	0.8316	1.1175	1.4732	1.0245	1.0876	1.0102	0.9275	1.4511
1472	2-linoleoylglycerophosphoinositol*	Lipid	Lysolipid	39221	LC/MS Neg	100003006	5482.2	595.3					1.6146	0.4881	1.1857	0.5369	1.5252	1.8023	0.656	1.0109	0.816	1.5256	3.3831	0.9915	3.4811	0.4564	0.9211	0.4564
269	2-methylbutyrylcarnitine (C5)	Amino Acid	Leucine, Isoleucine and Valine Metabolism	35431	LC/MS Pos	100001509	2439	246.1	31023-25-3	6426901		HMDB00378	1.201	1.1879	1	0.2699	0.5307	1.6149	1.9025	1.3887	1.6312	1.161	0.9108	1.4033	1.0891	0.4461	0.7545	0.6524
1398	2-myristoylglycerophosphocholine*	Lipid	Lysolipid	35626	LC/MS Pos	100001563	5450	468.3					1	0.8866	0.4563	0.269	0.1468	1.4352	1.9744	1.2605	1.0491	0.9911	1.3944	1.0463	2.162	0.5743	0.4731	1.1782
1412	2-oleoylglycerophosphocholine*	Lipid	Lysolipid	35254	LC/MS Pos	100001556	5640	522.4				HMDB61701	1.2811	0.916	0.4796	0.4577	0.1051	1.3331	1	1.6533	1.3946	1.2904	1.0555	1.1339	1.6696	0.4341	0.7164	1.0628
1447	2-oleoylglycerophosphoethanolamine*	Lipid	Lysolipid	35687	LC/MS Neg	100001651	5848	478.3					0.5772	1.0638	0.5383	0.3212	0.422	0.683	0.6892	1.2239	0.9259	0.9691	1	1.2957	0.9392	1.8275	0.7592	1.3683
1470	2-oleoylglycerophosphoinositol*	Lipid	Lysolipid	37232	LC/MS Neg	100002069	5571	597.5					0.7256	0.4006	0.4964	0.5119	0.7276	0.7252	0.6754	1.2941	0.7694	2.3155	2.2623	1.5374	1.4455	1.4144	0.7929	0.4296
1479	2-oleoylglycerophosphoserine*	Lipid	Lysolipid	37948	LC/MS Neg	100002312	5577	522.3					1.3991	1.9803	0.7358	0.4186	0.607	2.1758	1.664	1.1755	1.3932	0.8514	0.6159	0.969	0.4976	1.2178	0.3548	1.2025
2418	2'-O-methylguanosine	Nucleotide	Purine Metabolism, Guanine containing	36811	LC/MS Pos	100001713	1926	298	2140-71-8		C04545		1.3213	0.9256	2.225	0.701	1.0074	1.072	1.1681	0.9343	0.7619	1.047	0.9467	0.7695	0.772	0.701	0.701	0.7316
1405	2-palmitoleoylglycerophosphocholine*	Lipid	Lysolipid	35819	LC/MS Pos	100001561	5482	494.3					1.1675	0.751	0.2902	0.4275	0.3088	1.5539	1.8357	1.3825	1.3483	1.1903	1.5123	1.0424	2.318	0.4336	0.6512	1.0561
1538	2-palmitoylglycerol (2-monopalmitin)	Lipid	Monoacylglycerol	33419	GC/MS	100001048	2108	129	23470-00-0	123409		HMDB11533	0.3967	0.3967	0.3967	1	0.5512	0.4543	0.3967	1.0537	1.1596	0.3967	0.5359	1.2819	1.2184	0.8043	0.7136	0.8595
1403	2-palmitoylglycerophosphocholine*	Lipid	Lysolipid	35253	LC/MS Pos	100001562	5604	496.3		15061532		HMDB61702	0.5721	0.7672	0.3385	1.1314	0.3942	0.766	0.859	1.2829	1.1871	1.2164	1.0449	1.0799	1.4449	0.6085	1.1545	1.3876
1442	2-palmitoylglycerophosphoethanolamine*	Lipid	Lysolipid	35684	LC/MS Pos	100001652	5598	454.2					0.3985	0.6679	0.3053	0.436	0.2091	0.6205	0.6659	1.2577	1.1186	1.1123	1.2491	1.1527	1.671	0.6986	0.9368	1.0632
779	2-phosphoglycerate	Carbohydrate	Glycolysis, Gluconeogenesis, and Pyruvate Metabolism	35629	GC/MS	100000093	1734	459.1	70195-25-4	59	C00631	HMDB03391	0.8016	0.8214	2.1871	0.3215	0.295	1.2024	1.6838	1.8362	0.4291	1.8365	1.9885	0.5056	0.6323	0.4358	0.3696	0.6698
1409	2-stearoylglycerophosphocholine*	Lipid	Lysolipid	35255	LC/MS Pos	100001555	5780	524.4		10208382			0.4092	0.6556	0.3107	1.7138	0.6868	0.5796	0.8067	1.4825	1.1327	1.3943	1.601	0.9414	1.7948	0.744	1.1642	1.9831
1492	2-stearoylglycerophosphoglycerol*	Lipid	Lysolipid	41828	LC/MS Neg	100004076	5758.4	511.4					0.5744	0.5744	0.5744	0.8825	0.5744	1.206	0.8895	0.9555	1.0213	1.1073	0.9859	1.3058	0.8735	1.0554	0.7474	1.0358
1468	2-stearoylglycerophosphoinositol*	Lipid	Lysolipid	39223	LC/MS Neg	100003008	5725	599.4					0.4667	0.6114	0.9133	1	0.7075	0.8981	0.8914	0.9849	0.7867	0.9678	1.1463	1.1559	1.0909	1.6852	1.093	0.9044
120	3-(4-hydroxyphenyl)lactate	Amino Acid	Phenylalanine and Tyrosine Metabolism	32197	LC/MS Neg	240	1395	181.1	6482-98-0	9378	C03672	HMDB00755	1.7738	1.615	1.773	1.5248	1.2024	1.9705	1.8468	1	1.1182	0.7178	0.75	0.9667	0.9231	0.7616	0.5949	1.0256
1217	3-dehydrocarnitine	Lipid	Carnitine Metabolism	32654	LC/MS Pos	100001508	1020	160.2	10457-99-5	6991982	C02636	HMDB12154	0.5727	0.5331	0.7111	0.4161	0.5973	0.6679	0.7217	1.5392	1.5025	1.4094	1.0306	1.1672	1.1598	0.851	0.9898	0.6392
2525	3'-dephosphocoenzyme A	Cofactors and Vitamins	Pantothenate and CoA Metabolism	18289	LC/MS Neg	100000138	2010	686.2	3633-59-8	444485	C00882	HMDB01373	0.3519	0.3519	0.3519	0.3519	0.3519	0.3519	0.3519	0.3519	0.3519	0.3519	0.3921	0.3519	1	0.3519	0.3519	0.3519
1221	3-hydroxybutyrate (BHBA)	Lipid	Ketone Bodies	542	GC/MS	254	1203.5	116.9	625-72-9	441	C01089	HMDB00357	1.4683	1.5494	1	2.8202	1.4456	5.292	4.3522	0.853	2.7483	1.8546	0.6289	1.9682	0.7032	3.1284	3.2664	2.9918
1233	3-hydroxydecanoate	Lipid	Fatty Acid, Monohydroxy	22053	LC/MS Neg	100000997	4681	187.2	5561-87-5	26612		HMDB02203	1.707	2.8174	1.887	1.4052	1.2724	2.24	2.0521	0.9236	1.0451	0.5621	0.8782	0.9549	0.8887	0.8169	0.6137	0.8058
283	3-hydroxyisobutyrate	Amino Acid	Leucine, Isoleucine and Valine Metabolism	1549	GC/MS	111	1205	177.11	2068-83-9	87	C06001	HMDB00336	0.9708	1.6297	1.394	0.516	0.9688	1.5255	1.7288	0.9027	0.9438	1.1153	0.856	0.8795	1.2512	0.6028	1.2145	1.0876
1232	3-hydroxyoctanoate	Lipid	Fatty Acid, Monohydroxy	22001	LC/MS Neg	100000773	3463	159.2	88930-08-9	26613		HMDB01954	1.9993	2.6562	2.9661	0.9101	1.2583	3.5088	2.3747	1.065	1.0025	0.7498	0.7962	0.7769	0.8596	0.7756	0.8784	1.0146
201	3-indoxyl sulfate	Amino Acid	Tryptophan Metabolism	27672	LC/MS Neg	100000467	2258	212	2642-37-7	10258		HMDB00682	1.4512	0.6385	1.0401	1.0121	1.0054	1.3075	1.0416	1.3485	1.0301	1.0769	0.9505	0.8432	0.8727	1.5609	1.4298	1
280	3-methyl-2-oxobutyrate	Amino Acid	Leucine, Isoleucine and Valine Metabolism	21047	LC/MS Neg	100000936	1489	115.1	3715-29-5	49	C00141	HMDB00019	0.5833	0.9569	2.4883	0.3493	0.3493	1.3213	0.3493	0.461	0.3493	0.7954	0.3493	0.3493	0.3493	0.3493	0.3493	0.3493
268	3-methyl-2-oxovalerate	Amino Acid	Leucine, Isoleucine and Valine Metabolism	15676	LC/MS Neg	100000036	2106	129.2	1460-34-0;51829-07-3	47	C00671	HMDB03736	0.3776	0.9726	2.9704	0.2966	0.2966	1.7827	0.403	0.2966	0.2966	0.5428	0.2966	0.2966	0.2966	0.2966	0.2966	0.2966
780	3-phosphoglycerate	Carbohydrate	Glycolysis, Gluconeogenesis, and Pyruvate Metabolism	1414	GC/MS	132	1754	299	80731-10-8	724	C00597	HMDB00807	0.5857	1.0011	1.7293	0.1423	0.1601	1.1632	1.4477	1.6963	0.5746	1.5912	1.5933	0.6303	0.5144	0.3316	0.5632	0.7123
368	4-acetamidobutanoate	Amino Acid	Polyamine Metabolism	1558	LC/MS Pos	1113	1724	146.1	3025-96-5	18189	C02946	HMDB03681	2.556	1.5179	1.7256	0.2426	1	1.5111	1.2148	0.2426	0.2426	0.2426	0.3605	0.333	0.2426	0.2426	0.318	0.402
1223	4-hydroxybutyrate (GHB)	Lipid	Fatty Acid, Monohydroxy	34585	GC/MS	100001507	1277	233.1	502-85-2	10413	C00989	HMDB00710	2.0567	1.2732	2.708	0.834	0.3673	1.6956	1	0.8287	0.5069	0.9187	0.8881	0.6618	0.3414	0.3435	0.5049	0.4315
239	4-methyl-2-oxopentanoate	Amino Acid	Leucine, Isoleucine and Valine Metabolism	22116	LC/MS Neg	100000551	2200	129.2	816-66-0	70	C00233	HMDB00695	0.663	1.7498	5.7495	0.3806	0.5541	2.9276	0.6968	0.2912	0.5043	1.1323	0.6532	0.1638	0.1638	0.5719	0.3745	0.1638
92	5-aminovalerate	Amino Acid	Lysine Metabolism	18319	LC/MS Pos	100000454	860	118.1	660-88-8	138	C00431	HMDB03355	0.4481	0.5109	0.9257	2.2635	2.8675	0.4481	0.4481	0.4481	1.2293	0.4481	0.4481	0.5781	0.4481	1.559	3.8572	1
1328	5-HETE	Lipid	Eicosanoid	37372	LC/MS Neg	100002137	5372	319.2	73307-52-5	5280733	C04805	HMDB11134	0.7204	0.6992	2.2838	1.4057	1.807	0.4983	0.6245	0.7144	0.5838	0.2947	1.0292	1.4227	0.9708	3.2787	3.6133	0.9185
2555	5-methyltetrahydrofolate (5MeTHF)	Cofactors and Vitamins	Folate Metabolism	18330	LC/MS Neg	1244	1838	458.2	68703-91-3;68792-52-9	146	C00440	HMDB01396	0.6759	0.1117	0.1117	0.1117	0.1117	1.0961	0.1435	1.1411	0.5677	0.7701	1.0013	0.8139	0.9115	0.1117	0.1477	0.1117
364	5-methylthioadenosine (MTA)	Amino Acid	Polyamine Metabolism	1419	LC/MS Pos	212	2427	298.1	2457-80-9	439176	C00170	HMDB01173	1.2441	0.9806	1.3508	0.3252	0.6584	1.3352	1.1177	1.0587	0.8929	1.3058	1.1281	0.9511	1.131	0.6647	0.7277	0.9101
383	5-oxoproline	Amino Acid	Glutathione Metabolism	1494	LC/MS Neg	1021	744	128.2	98-79-3	7405	C01879	HMDB00267	0.6107	0.8882	0.8821	0.2754	0.576	1.1367	1.0449	1.1985	1	1.1759	1.0274	0.9631	0.8761	0.7595	0.9819	0.9258
1615	7-alpha-hydroxy-3-oxo-4-cholestenoate (7-Hoca)	Lipid	Sterol	36776	LC/MS Neg	100001609	5268	429.4	115538-85-7	3081085	C17337	HMDB12458	0.7028	0.3837	0.3944	0.8313	1.2033	0.4425	0.7874	0.9821	1.421	0.5879	0.9333	1.0846	0.6811	5.0453	3.4152	2.7358
1608	7-alpha-hydroxycholesterol	Lipid	Sterol	35692	GC/MS	100001602	2300	456.2	566-26-7	107722	C03594	HMDB01496	0.5286	0.708	1.0767	2.9179	2.8814	0.3169	0.6828	0.7941	0.6272	0.3169	0.6719	0.4569	0.4518	2.162	8.9606	1.7355
1609	7-beta-hydroxycholesterol	Lipid	Sterol	35092	GC/MS	100001095	2340	456.4	566-27-8	473141		HMDB06119	0.5479	0.6204	0.7523	1.9617	3.7358	0.3421	0.574	1.1185	1.3197	0.6468	1.0193	0.8793	0.4678	1.6195	7.8412	2.2703
1197	acetylcarnitine	Lipid	Fatty Acid Metabolism(Acyl Carnitine)	32198	LC/MS Pos	100000802	1203	204.2	5080-50-2	1	C02571	HMDB00201	0.3121	0.3873	0.2273	3.2549	2.3385	0.5396	0.4273	1.6251	3.0767	1.0415	1.2048	2.9288	2.5212	4.4971	2.6402	2.7677
968	acetylphosphate	Energy	Oxidative Phosphorylation	15488	GC/MS	1211	1263	211	94249-01-1	186	C00227	HMDB01494	1.4765	0.5961	1.2658	0.7626	0.9539	1.7917	1.2311	0.9018	0.8209	0.7382	0.597	0.9956	0.717	0.9695	1	0.4485
2382	adenine	Nucleotide	Purine Metabolism, Adenine containing	554	LC/MS Pos	880	1003	136.1	73-24-5	190	C00147	HMDB00034	1	1.0724	0.7027	0.1917	0.3448	2.4714	0.7368	1.121	0.8167	1.085	0.9483	1.0162	1.9592	0.8714	0.2432	0.1735
2381	adenosine	Nucleotide	Purine Metabolism, Adenine containing	555	LC/MS Pos	798	1650	268.1	58-61-7	60961	C00212	HMDB00050	1.3564	0.9883	1.2354	0.2488	0.4786	2.1066	1.3229	1.383	0.7902	1	1.1123	1.1212	1.1416	0.5548	0.6667	0.7334
2376	adenosine 2'-monophosphate (2'-AMP)	Nucleotide	Purine Metabolism, Adenine containing	36815	LC/MS Pos	100001694	1625	348.1	130-49-4	94136	C00946	HMDB11617	1.5321	0.6131	0.5278	2.6642	2.0734	1.3412	1.3033	0.7473	0.7638	0.6588	0.901	0.6973	0.9349	1.2027	0.8125	0.9146
2374	adenosine 5'-monophosphate (AMP)	Nucleotide	Purine Metabolism, Adenine containing	32342	LC/MS Pos	209	1210	348.1	149022-20-8	6083	C00020	HMDB00045	2.372	0.7195	1.1651	0.4894	0.5576	2.1917	2.0561	1.6643	0.7209	0.9822	1.1586	1.3051	0.8153	0.5136	0.8782	0.9397
1030	adrenate (22:4n6)	Lipid	Polyunsaturated Fatty Acid (n3 and n6)	32980	LC/MS Neg	100001193	5684	331.3	2091-25-0	5497181	C16527	HMDB02226	0.7541	1.0127	0.6314	1.5969	1.4076	0.7469	0.8821	0.7904	0.8843	1.0184	0.8647	0.9455	1.0893	1.2226	0.8785	1.0793
358	agmatine	Amino Acid	Polyamine Metabolism	15496	GC/MS	100000103	1526	174	2482-00-0	199	C00179	HMDB01432	1.3033	2.9964	1.0151	0.2543	0.1795	1.9407	1.2277	0.9829	0.8603	1.1822	1.0955	1.4917	1.3667	0.9035	0.9361	0.8022
24	alanine	Amino Acid	Alanine and Aspartate Metabolism	1126	GC/MS	811	1147.6	115.9	56-41-7	5950	C00041	HMDB00161	1.0004	0.9873	0.8206	0.8257	0.8793	0.8327	1.097	1.1622	0.997	0.9746	1.0179	1.0339	1.1731	1.042	1.1926	1.1184
412	alanylalanine	Peptide	Dipeptide	15129	GC/MS	100000113	1379.5	271.1	1948-31-8	5484352		HMDB28680	1.3717	0.9005	1.2988	1.784	1.4447	0.9289	0.511	0.9034	0.8576	1.043	0.7009	1.1668	0.8338	0.9862	0.9416	1.3131
2369	allantoin	Nucleotide	Purine Metabolism, (Hypo)Xanthine/Inosine containing	1107	GC/MS	1002	1809.8	518.3	97-59-6	204	C02350	HMDB00462	0.6675	1.0558	1.2222	1.0276	0.8009	1.3148	0.9296	0.7905	0.9694	1.3775	1.3864	0.8685	1.3615	1	1.5259	2.6071
255	alpha-hydroxyisovalerate	Amino Acid	Leucine, Isoleucine and Valine Metabolism	33937	GC/MS	100001300	1208	145.1	600-37-3	99823		HMDB00407	1.7083	1.4383	2.4732	1	1.9021	2.6552	1.416	0.4578	0.778	0.7135	0.1859	0.161	0.2506	0.161	0.161	0.4074
953	alpha-ketoglutarate	Energy	TCA Cycle	528	GC/MS	93	1601.5	347.1	305-72-6;328-50-7;22202-68-2	51	C00026	HMDB00208	0.3682	1.0861	4.4318	0.211	0.211	3.7446	0.9139	0.6407	0.4306	1.8484	0.775	0.4628	0.5684	0.4809	0.2129	0.5228
2536	alpha-tocopherol	Cofactors and Vitamins	Tocopherol Metabolism	1561	GC/MS	1105	2305.4	502.5	59-02-9;10191-41-0	14985	C02477	HMDB01893	1.0364	0.6304	0.8697	0.9642	0.2931	1.2128	1.0915	1.5677	0.8729	1.2145	0.9201	1.2308	1.1716	0.3718	0.1545	0.2281
410	anserine	Peptide	Dipeptide Derivative	15747	LC/MS Neg	100000044	1126	239.2	10030-52-1	112072	C01262	HMDB00194	3.2898	0.9287	1.3875	15.1305	0.7836	1.3365	0.6648	0.3483	1.0245	0.3483	0.4355	1.0386	0.3483	0.5458	1	1.3739
814	arabitol	Carbohydrate	Pentose Metabolism	38075	GC/MS	100000012	1687.5	307.1	7643-75-6	94154	C01904	HMDB01851	1.6232	0.5645	1.3143	0.2912	0.6051	1.0931	1	1.8257	0.9556	1.5809	1.2367	0.8239	0.9186	0.8192	0.865	0.9821
1001	arachidate (20:0)	Lipid	Long Chain Fatty Acid	1118	GC/MS	893	2071.2	369.3	506-30-9	10467	C06425	HMDB02212	1.8669	3.5169	2.2649	1.443	1.1987	2.3323	1.4484	1.0056	0.9911	0.9151	0.9844	0.9976	1	0.8521	0.9184	0.9694
1029	arachidonate (20:4n6)	Lipid	Polyunsaturated Fatty Acid (n3 and n6)	1110	LC/MS Neg	229	5525	303.4	506-32-1	444899	C00219	HMDB01043	0.4565	0.4989	0.2747	0.8752	0.6565	0.5194	0.5799	1.144	0.9613	0.8931	1.021	1.2187	0.9066	1.4831	0.7048	1
323	arginine	Amino Acid	Urea cycle; Arginine and Proline Metabolism	1638	GC/MS	231	1608.5	142	1119-34-2	232	C00062	HMDB00517	0.3852	1.1111	0.3328	0.3477	0.1126	0.4733	0.7732	1.174	0.7446	1.2515	1.3694	1.0278	1.5097	0.6808	1.1962	1.9466
2530	ascorbate (Vitamin C)	Cofactors and Vitamins	Ascorbate and Aldarate Metabolism	1640	GC/MS	233	1850.1	332.1	134-03-2		C00072	HMDB00044	0.8245	0.1463	0.0401	0.0321	0.2914	0.7688	0.5762	2.0159	1	1.0633	1.975	1.4645	1.9692	0.6392	0.302	0.1944
29	asparagine	Amino Acid	Alanine and Aspartate Metabolism	11398	GC/MS	917	1651.2	231	70-47-3	6267	C00152	HMDB00168	0.8655	0.715	0.3695	0.5675	0.5021	0.6656	0.6327	1.7909	1.3891	2.1393	1.78	1.6071	2.2184	0.9515	1	1.2755
27	aspartate	Amino Acid	Alanine and Aspartate Metabolism	15996	GC/MS	234	1529.7	232	56-84-8	5960	C00049	HMDB00191	0.7733	0.3478	0.1169	0.7275	1	0.1705	0.4125	1.5707	1.623	1.7938	1.5798	2.0972	2.0011	1.5928	1.0989	1.4956
1112	azelate (nonanedioate)	Lipid	Fatty Acid, Dicarboxylate	18362	LC/MS Neg	2029	1322	187.2	123-99-9	2266	C08261	HMDB00784	0.6777	0.5719	0.5157	1.2229	1.3179	0.5046	0.542	0.6443	1.1536	0.4594	1	1.0133	0.7771	0.9789	1.6919	1.001
1007	behenate (22:0)	Lipid	Long Chain Fatty Acid	12125	GC/MS	314	2143	397.4	112-85-6	8215	C08281	HMDB00944	1.3109	2.4159	1.6842	1.108	1.2765	2.6226	1.0843	1.1619	0.5947	0.9527	0.7545	0.5912	0.7858	0.6814	0.7689	0.5662
2611	benzoate	Xenobiotics	Benzoate Metabolism	15778	GC/MS	100000008	1291.5	179	65-85-0	243	C00180	HMDB01870	1.1745	1.5354	1.8942	1.3722	1.4221	1.6538	1.2476	0.6769	0.5587	0.7139	0.5889	0.8505	0.5409	0.6344	0.8204	1.0084
2463	beta-alanine	Nucleotide	Pyrimidine Metabolism, Uracil containing	55	GC/MS	244	1451.8	174	56-41-7;107-95-9	239	C00099	HMDB00056	2.3767	0.7084	1.1029	1.1828	1.719	0.6024	0.8472	1	0.9557	0.661	0.6695	0.7279	0.3797	1.0189	1.3237	0.6513
248	beta-hydroxyisovaleroylcarnitine	Amino Acid	Leucine, Isoleucine and Valine Metabolism	35433	LC/MS Pos	100001594	1683	262.1	99159-87-2				1.0875	0.771	0.7466	1.1719	0.8092	0.9635	1.42	1.3852	1.6065	1.0072	0.9891	1.3602	1.0459	0.9359	1.0433	0.7541
6	betaine	Amino Acid	Glycine, Serine and Threonine Metabolism	3141	LC/MS Pos	799	721	118.2	107-43-7	247	C00719	HMDB00043	0.8215	0.9363	1.2043	1.3166	1.0133	1.4306	1.1732	0.6334	1.0168	0.7066	0.7018	0.601	0.6778	0.8642	0.868	0.8296
1626	beta-sitosterol	Lipid	Sterol	27414	GC/MS	100001033	2380.8	357.4	83-46-5	222284	C01753	HMDB00852	0.954	0.7107	1.2444	1.473	1.2542	0.8612	1.1346	1.8489	1.3702	1	1.7497	1.1858	1.1992	0.9872	0.9458	1.1591
2571	bilirubin (Z,Z)	Cofactors and Vitamins	Hemoglobin and Porphyrin Metabolism	27716	LC/MS Neg	1090	4812	583.2	635-65-4	5280352	C00486	HMDB00054	0.612	0.5536	0.5536	0.5536	0.5536	0.5536	0.5536	0.8117	1.252	0.6576	0.8285	2.4158	0.8301	1.1402	0.5536	1
2574	biliverdin	Cofactors and Vitamins	Hemoglobin and Porphyrin Metabolism	2137	LC/MS Pos	250	4936	583.3	55482-27-4;55482-27-4	5353439	C00500	HMDB01008	0.6215	1.153	0.1664	1	0.1818	0.7087	1.0776	1.0227	1.7154	1.588	1.2273	1.6105	0.971	1.0327	1.5414	1.3664
2556	biopterin	Cofactors and Vitamins	Tetrahydrobiopterin Metabolism	12358	LC/MS Pos	1548	1555	238.1	22150-76-1	445040	C06313	HMDB00468	1.4551	1.6857	1.3223	1.1522	1.7603	1.5835	1.6671	0.9713	1.1373	1.1053	0.549	0.878	0.5186	0.9904	0.5186	0.9456
1180	butyrylcarnitine	Lipid	Fatty Acid Metabolism (also BCAA Metabolism)	32412	LC/MS Pos	100001054	2007	232.2	25576-40-3	439829	C02862	HMDB02013	0.8229	0.9329	0.4761	0.4973	1.0335	0.9163	1.0655	1.4716	1.7353	1.1332	0.9031	1.4326	0.8845	2.3904	0.7292	1
1628	campesterol	Lipid	Sterol	33997	GC/MS	100001269	2353	129	474-62-4	173183	C01789	HMDB02869	0.7327	1.0103	0.6707	0.9053	0.5472	0.7089	0.6418	1.2398	0.7331	0.9756	3.8114	0.8349	2.0854	0.9066	1.8665	1.9573
976	caprate (10:0)	Lipid	Medium Chain Fatty Acid	1642	LC/MS Neg	888	5092	171.2	112-37-8	2969	C01571	HMDB00511	1.2002	1.5863	1.4078	1.272	1.4266	1.4869	1.1805	0.9065	0.7684	0.713	0.7591	1	0.7643	1.01	0.897	0.6415
972	caproate (6:0)	Lipid	Medium Chain Fatty Acid	32489	LC/MS Neg	926	2766	115.2	142-62-1	8892	C01585	HMDB00535	0.4066	1.3369	0.8162	1.623	1.5623	0.7061	0.5512	0.9793	0.9572	0.4066	1.0207	0.7832	0.8883	0.7954	3.211	1.1814
974	caprylate (8:0)	Lipid	Medium Chain Fatty Acid	32492	LC/MS Neg	932	4367	143.2	124-07-2	379	C06423	HMDB00482	0.901	1.466	1.6775	1.2808	1.5266	1.3978	1	0.9815	0.7771	0.9595	0.7022	0.7128	1.0919	0.9527	1.3718	1.0146
1216	carnitine	Lipid	Carnitine Metabolism	15500	LC/MS Pos	100000007	702	162.2	461-05-2	10917	C00318	HMDB00062	0.6563	0.6847	0.6273	1.0252	0.6874	0.7108	0.7782	1.102	1.0087	0.9392	0.9435	1.0042	0.9332	0.9859	0.9714	0.9034
2628	catechol sulfate	Xenobiotics	Benzoate Metabolism	35320	LC/MS Neg	100001605	1928	188.9	4918-96-1	3083879	C00090	HMDB59724	0.4757	0.683	0.7909	1.2277	0.6725	0.2922	1.6185	0.3444	0.676	0.4175	0.5954	1.1705	0.528	1.1854	0.8295	2.0128
230	C-glycosyltryptophan	Amino Acid	Tryptophan Metabolism	32675	LC/MS Pos	100001949	1912	367.1					0.9415	0.7085	0.6183	1.308	1.429	0.8598	0.7018	1.1109	0.9103	1.1304	1.2202	1.2304	0.9956	1.066	1.3202	1.036
1359	chiro-inositol	Lipid	Inositol Metabolism	37112	GC/MS	100001859	1857	318.1	643-12-9		C19891	HMDB34220	0.5736	0.4162	0.7006	0.135	0.2759	0.6596	0.4147	1.8858	0.5255	0.8066	1.1139	1.0983	1.2714	1.0384	0.7111	0.7864
1618	cholestanol	Lipid	Sterol	21131	GC/MS	100000859	2320.8	215.2	80-97-7	6665	C12978	HMDB00908	0.5949	1	0.7673	0.9524	1.0563	0.9201	1.0606	1.3409	0.7237	0.6287	0.5949	0.7417	0.805	1.3823	1.3629	0.5949
1605	cholesterol	Lipid	Sterol	63	GC/MS	266	2316.9	329.3	57-88-5	11025495	C00187	HMDB00067	0.7194	0.743	0.7791	0.7956	0.7436	0.8537	0.9451	1.4166	0.8829	1.0731	1.0313	0.8862	0.958	0.8173	1.0147	1.0354
1385	choline	Lipid	Phospholipid Metabolism	15506	LC/MS Pos	1256	674	104.2	67-48-1	305	C00114	HMDB00097	0.9909	0.9182	1.0317	0.3498	0.7462	0.9804	0.9098	0.9771	1.0634	1.0375	1.0109	1.1095	0.9359	0.8401	1.0434	0.9789
1386	choline phosphate	Lipid	Phospholipid Metabolism	34396	LC/MS Pos	267	695	184.1	72556-74-2	1014	C00588	HMDB01565	1.8138	1.2355	2.1157	0.4461	1	2.0268	1.7399	0.2412	0.1963	0.2366	0.3625	0.2331	0.2064	0.394	0.5308	0.308
60	cis-urocanate	Amino Acid	Histidine Metabolism	40410	LC/MS Neg	100003425	1187	137.1	7699-35-6	1549103			0.5619	1.0013	0.5619	1.7403	0.5619	0.5619	0.5619	0.5619	0.8417	0.5619	0.5619	0.5619	0.5619	0.5619	0.5619	1.2476
994	cis-vaccenate (18:1n7)	Lipid	Long Chain Fatty Acid	33970	GC/MS	100001228	1987	339.3	506-17-2	5282761	C08367	HMDB03231	0.8184	0.6631	0.8258	1.2356	1.1311	0.8532	0.8538	1.0776	1	0.6522	0.9574	1.2833	0.8114	1.7525	0.972	1.2064
948	citrate	Energy	TCA Cycle	1564	GC/MS	1124	1763.4	273.1	77-92-9	311	C00158	HMDB00094	1.6262	1.0909	0.0918	0.2395	0.8809	0.9009	1	1.8336	2.0072	2.0712	2.2417	1.9998	2.2013	1.5339	1.7392	1.9876
327	citrulline	Amino Acid	Urea cycle; Arginine and Proline Metabolism	2132	LC/MS Pos	391	715	176.1	372-75-8	9750	C00327	HMDB00904	1.2575	1	1.4475	1.0318	1.1013	1.3872	1.3291	0.6215	0.7794	0.6501	0.6414	0.5355	1.0301	0.6842	0.8944	0.7064
351	creatine	Amino Acid	Creatine Metabolism	27718	LC/MS Pos	1221	758	132.1	57-00-1	586	C00300	HMDB00064	1.4528	1.0577	1.129	0.6342	0.6039	1.6556	1.5205	1.0853	0.945	1	0.9906	0.9329	1.0551	0.7103	0.684	0.6822
352	creatinine	Amino Acid	Creatine Metabolism	513	LC/MS Pos	275	730	114.1	60-27-5	588	C00791	HMDB00562	0.6764	0.7886	1.0418	1.8326	1.1471	1	1.0763	1.1357	1.0817	0.6075	0.6591	1.1429	1.1207	1.3685	0.651	0.6746
306	cysteine	Amino Acid	Methionine, Cysteine, SAM and Taurine Metabolism	31453	GC/MS	800	1560.1	218	52-90-4;56-89-3	5862	C00097	HMDB00574	1	0.6736	0.5841	0.4926	0.7738	0.6813	0.9159	2.419	0.7653	2.0735	1.4144	2.0942	2.1079	1.3728	1.1544	1.0993
378	cysteine-glutathione disulfide	Amino Acid	Glutathione Metabolism	35159	LC/MS Pos	100001437	821	427.1	13081-14-6	4247235		HMDB00656	1.556	0.8517	0.6555	1	1.179	0.3463	2.0611	1.9456	0.8928	1.9726	1.6751	2.0926	1.6479	2.6252	1.7864	1.3361
2471	cytidine	Nucleotide	Pyrimidine Metabolism, Cytidine containing	514	LC/MS Pos	827	1065	244	65-46-3	6175	C00475	HMDB00089	1.2073	1.0928	1.1283	0.6391	0.9167	1.2703	1.0993	1.0006	0.9563	1.0275	1	0.8988	0.8525	0.8237	0.7418	0.6232
2468	cytidine 5'-monophosphate (5'-CMP)	Nucleotide	Pyrimidine Metabolism, Cytidine containing	2372	LC/MS Pos	282	887	324	63-37-6	6131	C00055	HMDB00095	1.2276	0.7981	0.9654	0.6141	0.9267	1.3364	1.7732	1.2604	1.0915	1.3212	1.3867	1.7097	1.1957	0.6805	0.7118	0.9821
2531	dehydroascorbate	Cofactors and Vitamins	Ascorbate and Aldarate Metabolism	1659	GC/MS	301	1800	245.1	490-83-5	835	C05422	HMDB01264	1.2648	1.4642	0.9146	1	0.5321	0.6458	2.1315	0.4325	1.4737	1.5294	0.8826	0.5293	0.6148	0.8823	2.4713	3.1098
1215	deoxycarnitine	Lipid	Carnitine Metabolism	36747	LC/MS Pos	100001662	759	146.1	6249-56-5	134	C01181	HMDB01161	0.4953	0.4153	0.5833	1.4295	0.8406	0.5825	0.6651	0.888	1	0.8491	0.9493	1.1082	0.8725	1.4127	1.2397	1.0533
1033	dihomo-linoleate (20:2n6)	Lipid	Polyunsaturated Fatty Acid (n3 and n6)	17805	LC/MS Neg	1231	5722	307.3	2091-39-6	6439848	C16525	HMDB05060	1	1.0977	1.1284	1.3061	1.1573	1.3616	0.9852	0.7853	0.6445	0.719	0.8682	0.9629	1.0293	1.0349	0.5116	0.6836
1028	dihomo-linolenate (20:3n3 or n6)	Lipid	Polyunsaturated Fatty Acid (n3 and n6)	35718	LC/MS Neg	100001739	5600	305.4	17046-59-2	5280581	C03242	HMDB02925	0.4443	0.4812	0.4594	0.532	0.5282	0.6061	0.5613	1.0491	0.77	0.9541	1.1336	1.1299	1.1501	1.2994	0.5079	0.7699
334	dimethylarginine (SDMA + ADMA)	Amino Acid	Urea cycle; Arginine and Proline Metabolism	36808	LC/MS Pos	100001810	812	203.2	102783-24-4	123831	C03626	HMDB01539	1.32	0.6515	0.4314	1.0205	1.2802	0.7121	0.761	0.896	1.0933	1.1522	1	1.4915	1.1408	1.9581	1.2284	1.0391
1032	docosadienoate (22:2n6)	Lipid	Polyunsaturated Fatty Acid (n3 and n6)	32415	LC/MS Neg	100001182	6017	335.4	7370-49-2	5282807	C16533	HMDB61714	1.3983	2.4421	1.7694	2.5031	2.7379	1.6787	1.1715	0.7588	0.6929	1.2615	0.8652	0.7263	1.4884	0.4887	0.4186	0.9858
1020	docosahexaenoate (DHA; 22:6n3)	Lipid	Polyunsaturated Fatty Acid (n3 and n6)	19323	LC/MS Neg	100000665	5518	327.3	6217-54-5	445580	C06429	HMDB02183	0.7885	0.7841	0.8115	0.9602	0.8497	0.9437	0.8864	1.1256	1.0094	1.0748	1.136	1.1235	1.1719	1.6346	0.8744	1
1019	docosapentaenoate (n3 DPA; 22:5n3)	Lipid	Polyunsaturated Fatty Acid (n3 and n6)	32504	LC/MS Neg	100001181	5574	329.4	2234-74-4	6441454	C16513	HMDB01976	0.8355	0.6097	0.7447	1.79	1.7485	0.7186	1.1282	0.9534	0.8246	0.9403	1.0421	1.2198	0.9533	1.4195	0.7933	0.7606
1031	docosapentaenoate (n6 DPA; 22:5n6)	Lipid	Polyunsaturated Fatty Acid (n3 and n6)	37478	LC/MS Neg	100001580	5625	329.4	25182-74-5	6441454	C16513	HMDB01976	0.5568	0.7293	0.5622	1.2024	0.8713	0.5645	0.5921	1	0.9878	0.9592	0.9413	1.4487	1.0962	1.8079	0.7896	1.1489
1018	eicosapentaenoate (EPA; 20:5n3)	Lipid	Polyunsaturated Fatty Acid (n3 and n6)	18467	LC/MS Neg	2050	5442	301.3	10-2005-9;10417-94-4	446284	C06428	HMDB01999	0.6073	0.2651	0.2504	1.0882	0.8042	0.5172	0.7288	1.3366	0.7704	0.9219	1.0003	1.1463	1.0785	0.9788	0.5617	0.4389
1004	eicosenoate (20:1n9 or 11)	Lipid	Long Chain Fatty Acid	33587	LC/MS Neg	100001335	5955	309.4		5282768		HMDB02231	0.877	1.4326	1.0765	1.6332	1.8185	1.0565	0.7486	0.745	0.6795	0.5929	0.9945	1.1426	0.8615	1	0.4323	0.683
2867	ergothioneine	Xenobiotics	Food Component/Plant	37459	LC/MS Pos	100002154	847	230.2	58511-63-0	3032311	C05570	HMDB03045	0.2248	0.2009	0.4501	0.6812	0.4228	0.2013	0.2612	1.2585	1.1711	1.0713	1.0837	1.1129	1.1296	1.2973	1.0628	1.1129
2869	erythritol	Xenobiotics	Food Component/Plant	20699	GC/MS	100000846	1517.5	217	149-32-6	222285	C00503	HMDB02994	1.1279	1.0052	0.909	0.7468	0.8509	0.7551	1	1.2104	0.7489	1.5045	1.138	0.7674	1.3123	0.905	1.2116	1.7003
941	erythronate*	Carbohydrate	Aminosugar Metabolism	33477	GC/MS	100001320	1546.9	292.1	88759-55-1	2781043		HMDB00613	1.3835	1.1999	0.689	0.6384	0.6286	1	1.0064	1.1706	1.1631	1.2994	1.1818	0.7406	1.3554	0.7833	0.9568	0.9843
1391	ethanolamine	Lipid	Phospholipid Metabolism	34285	GC/MS	420	1074	102	141-43-5	700	C00189	HMDB00149	0.2173	0.8285	0.4974	0.1636	0.31	0.6482	0.6942	1.346	1.0214	1.344	1.5292	1.26	1.2396	0.7573	1.0605	1.4
2520	flavin adenine dinucleotide (FAD)	Cofactors and Vitamins	Riboflavin Metabolism	2134	LC/MS Neg	327	2413	784.1	146-14-5;84366-81-4	643975	C00016	HMDB01248	1.0614	0.8217	0.7331	0.8151	0.6244	1.0884	0.962	1.0121	0.9179	1.2331	1.1326	0.9894	1.1168	0.8714	1.1285	1
2521	flavin mononucleotide (FMN)	Cofactors and Vitamins	Riboflavin Metabolism	15797	LC/MS Neg	100000251	2395	455.1	130-40-5	710	C00061	HMDB01520	0.6982	0.6982	0.6982	0.6982	1.4247	0.8101	0.6982	0.6982	0.6982	0.6982	0.6982	0.6982	0.6982	0.6982	0.6982	0.6982
870	fructose	Carbohydrate	Fructose, Mannose and Galactose Metabolism	577	GC/MS	878	1758	217	57-48-7	5984	C00095	HMDB00660	0.2913	0.4239	0.1369	0.1126	0.228	0.2816	0.2744	2.3705	2.0156	3.1152	3.0639	2.0397	3.8074	1.2529	1.1388	1.985
770	fructose-6-phosphate	Carbohydrate	Glycolysis, Gluconeogenesis, and Pyruvate Metabolism	12021	GC/MS	1232	1994.9	315.1	103213-47-4	69507	C05345	HMDB00124	0.2525	0.406	0.0739	0.3282	0.4364	0.0503	0.21	1	0.818	1.2556	1.5141	1.1563	1.0932	0.8515	0.9751	1.137
820	fucose	Carbohydrate	Pentose Metabolism	15821	GC/MS	918	1682.2	204	2438-80-4	19466	C01018	HMDB00174	0.6076	0.4509	0.5253	0.6419	0.426	0.415	0.541	1.494	1.0397	1.3525	1.0458	1.2882	0.9931	0.5039	1	1.1888
957	fumarate	Energy	TCA Cycle	1643	GC/MS	330	1382.1	245	100-17-8	444972	C00122	HMDB00134	0.9442	2.0532	1.3268	0.5535	0.689	1.4991	1.4804	0.8481	0.9725	1.0106	1.184	0.9179	0.7642	0.5146	1.1521	1.2043
885	galactose	Carbohydrate	Fructose, Mannose and Galactose Metabolism	12055	GC/MS	287	1793.8	203.9	59-23-4	3037556	C01582	HMDB00143	0.2578	0.3057	0.1949	0.3343	0.3484	0.1802	0.3981	2.7532	2.2638	2.7365	2.6336	2.2256	2.87	1.1678	0.9791	1.8149
393	gamma-glutamylglutamate	Peptide	Gamma-glutamyl Amino Acid	36738	LC/MS Pos	331	1036	277.1	1116-22-9	92865	C05282	HMDB11737	0.6837	0.8219	1.0697	0.167	0.41	1	0.9351	1.5073	1.1723	1.4028	1.1097	1.0903	0.8971	0.7128	0.847	0.8909
394	gamma-glutamylglutamine	Peptide	Gamma-glutamyl Amino Acid	2730	LC/MS Pos	1140	806	276.1	10148-81-9	150914	C05283	HMDB11738	0.7698	0.6026	0.4433	1.2648	1.0035	0.6942	1.1431	1.1512	1.1639	1.2853	0.824	0.9469	1.0127	1.0906	0.682	0.9516
398	gamma-glutamylleucine	Peptide	Gamma-glutamyl Amino Acid	18369	LC/MS Pos	1268	2744	261.2	2566-39-4	151023		HMDB11171	0.6715	1.0742	0.8408	0.8693	1.0735	1.0033	0.9854	1.1438	0.9974	1.2441	0.9038	0.972	1.1569	1.0235	1.3777	1.1169
401	gamma-glutamylphenylalanine	Peptide	Gamma-glutamyl Amino Acid	33422	LC/MS Pos	100000491	2846	295.1	7432-24-8	111299		HMDB00594	0.9313	1.1783	1.3904	0.8802	0.9413	1.2134	1	1.1673	1.121	0.9801	0.6444	0.8977	0.8185	0.7881	1.4041	1.5692
404	gamma-glutamyltyrosine	Peptide	Gamma-glutamyl Amino Acid	2734	LC/MS Pos	1102	2073	311.2	7432-23-7	94340		HMDB11741	0.7307	1.1131	0.9929	0.6028	1.1916	1.0165	0.8987	1.0071	0.7974	0.8121	1.0497	0.9383	0.7342	1.0966	1.278	1.1947
766	glucose	Carbohydrate	Glycolysis, Gluconeogenesis, and Pyruvate Metabolism	20488	GC/MS	572	1866.8	217.1	50-99-7	79025	C00031	HMDB00122	0.3568	0.4101	0.252	0.2935	0.6267	0.3417	0.364	1.1762	1	1.1505	1.3038	1.1736	1.2289	1.3195	1.462	1.6674
767	glucose-6-phosphate (G6P)	Carbohydrate	Glycolysis, Gluconeogenesis, and Pyruvate Metabolism	31260	GC/MS	291	2042.7	387.2	103192-55-8	5958	C00668	HMDB01401	0.2647	0.3636	0.0737	0.3846	0.3931	0.0712	0.1707	1.0287	0.7151	1.112	1.5271	0.9092	1.0562	0.786	1	1.0402
37	glutamate	Amino Acid	Glutamate Metabolism	57	LC/MS Pos	561	700	148.1	56-86-0	611	C00025	HMDB00148	0.6669	0.7431	0.7641	0.7407	0.6931	0.8673	0.8697	1.1856	1.1754	1.0399	0.9212	1.0453	1.0623	0.987	0.9593	0.9166
47	glutamate, gamma-methyl ester	Amino Acid	Glutamate Metabolism	33487	LC/MS Pos	100001103	1062	162.1	1499-55-4	68662			1.1421	0.9676	1.1575	0.2233	0.5616	1.2737	1.0093	1.048	1.1299	1.6253	1.4583	1.1915	1.6353	0.6957	0.8811	1.0961
38	glutamine	Amino Acid	Glutamate Metabolism	53	LC/MS Pos	563	684	147.2	56-85-9	5961	C00064	HMDB00641	0.3914	0.5552	0.2821	1.2108	0.8562	0.4619	0.7707	0.9258	1.1492	0.8086	0.8345	1	0.9782	1.2651	1.0641	1.0141
376	glutathione, oxidized (GSSG)	Amino Acid	Glutathione Metabolism	27727	LC/MS Pos	448	1535	613.1	103239-24-3	65359	C00127	HMDB03337	1.0432	0.0549	0.0247	0.2829	0.2399	0.0069	0.5088	1.0873	1.0974	1.3688	1.4502	0.9568	1.2	0.9548	0.7029	0.56
375	glutathione, reduced (GSH)	Amino Acid	Glutathione Metabolism	2127	LC/MS Pos	496	1274	308.1	70-18-8	124886	C00051	HMDB00125	0.5946	0.0443	0.0339	0.0177	0.031	0.016	0.2597	2.1604	2.0494	2.0704	2.0943	1.1005	3.2934	0.3785	0.4307	0.8995
786	glycerate	Carbohydrate	Glycolysis, Gluconeogenesis, and Pyruvate Metabolism	1572	GC/MS	1052	1360.7	189	600-19-1	752	C00258	HMDB00139	0.4225	1.1651	1.1828	0.1896	0.3192	0.6861	0.9657	2.2508	1.1895	1.9777	2.009	1.2981	1.4005	0.9123	0.6633	1.0893
1526	glycerol	Lipid	Glycerolipid Metabolism	15122	GC/MS	1254	1311	205	56-81-5	753	C00116	HMDB00131	0.7025	0.778	0.6336	0.8036	0.8602	0.6116	0.6778	1.5886	1.0261	0.977	1.4972	1.4016	0.7586	1.2014	1.0032	1.1994
3411	glycerol 2-phosphate	Xenobiotics	Chemical	27728	GC/MS	100001029	1691.8	243	819-83-0	2526	C02979	HMDB02520	1.2232	0.8538	0.3909	0.0652	0.2089	0.8158	1.0678	3.1182	1.2096	3.1392	3.8208	1.8446	2.547	0.6556	0.7509	1.1866
1527	glycerol 3-phosphate (G3P)	Lipid	Glycerolipid Metabolism	15365	GC/MS	100000258	1719.7	357.1	29849-82-9	754	C00093	HMDB00126	0.9329	0.8867	0.616	0.079	0.4844	0.6947	0.8267	2.1111	0.8805	1.9952	2.3133	1.2796	1.3024	0.638	0.8432	1
1388	glycerophosphorylcholine (GPC)	Lipid	Phospholipid Metabolism	15990	LC/MS Pos	100000269	694	258.1	28319-77-9	71920	C00670	HMDB00086	1.2467	0.69	0.7332	0.15	0.4215	1	0.951	1.7965	1.26	1.6936	1.7859	1.406	1.7016	0.8226	0.6893	0.8877
1	glycine	Amino Acid	Glycine, Serine and Threonine Metabolism	11777	GC/MS	340	1166	101.9	56-40-6	750	C00037	HMDB00123	0.9008	0.9607	0.9384	0.4918	0.6226	1.2489	1.1054	1.2538	0.9304	1.1789	1.1627	0.9481	1.109	0.8069	0.9471	1.0152
3412	glycolate (hydroxyacetate)	Xenobiotics	Chemical	15737	GC/MS	203	1119	177	79-14-1	757	C00160	HMDB00115	0.6053	1.026	0.7008	0.9375	0.7394	0.4757	0.6869	1.2461	0.9868	1.0472	1.556	1.2506	1.5179	1.2792	1.4981	1.3122
2414	guanosine	Nucleotide	Purine Metabolism, Guanine containing	1573	LC/MS Pos	1099	1676	284	118-00-3	6802	C00387	HMDB00133	0.8463	0.5856	0.605	0.4756	0.4376	0.8325	0.904	1.3609	1.1139	1	0.9461	1.0822	1.0562	1.0798	0.9416	0.6766
2528	gulono-1,4-lactone	Cofactors and Vitamins	Ascorbate and Aldarate Metabolism	33454	GC/MS	388	1862	333.1	1128-23-0	439373	C01040	HMDB03466	1.4988	0.8195	1.1029	2.2565	4.3542	0.5712	0.8693	0.8058	1.0594	1.601	1.0672	1.2364	1.678	0.4637	0.6257	2.2952
2570	heme	Cofactors and Vitamins	Hemoglobin and Porphyrin Metabolism	41754	LC/MS Pos	100001386	5057	616.2	14875-96-8	26945	C00032	HMDB03178	1	2.3168	1.2816	2.072	0.6933	1.0588	1.4307	0.6294	1.709	1.5863	1.3782	0.5177	0.7771	0.5922	2.867	2.0028
1118	hexadecanedioate	Lipid	Fatty Acid, Dicarboxylate	35678	LC/MS Neg	100001614	4650	285.2	505-54-4	10459	C19615	HMDB00672	0.7503	0.7332	0.5516	1.8135	1.3832	0.5516	1.0148	1.1966	0.9357	0.5516	0.8815	1.4047	0.7759	1.4687	1.9193	1.6381
1200	hexanoylcarnitine	Lipid	Fatty Acid Metabolism(Acyl Carnitine)	32328	LC/MS Pos	100000781	3174	260.2	6920-35-0	6426853		HMDB00705	0.583	0.63	0.4534	1.8823	2.0389	0.4534	0.4534	1.2631	1.9653	0.6767	0.7049	0.7773	0.4534	2.2114	1.0205	1.0006
52	histidine	Amino Acid	Histidine Metabolism	59	LC/MS Neg	355	757	154.1	5934-29-2	6274	C00135	HMDB00177	1.1118	1.0999	0.9836	1.994	1.4629	1.0042	1.115	0.7702	0.8319	0.919	0.8797	1	0.8461	1.2448	1.0376	1.1564
298	homocysteine	Amino Acid	Methionine, Cysteine, SAM and Taurine Metabolism	40266	GC/MS	311	1648.2	234	454-29-5	778	C00155	HMDB00742	0.7113	0.9223	0.449	0.5041	0.8693	0.449	0.5845	1.1589	0.7673	1.242	1.0913	0.9071	1.0236	1.2414	1.04	1.1278
18	homoserine	Amino Acid	Glycine, Serine and Threonine Metabolism	23642	GC/MS	100000458	1471	218.1	672-15-1	12647	C00263	HMDB00719	0.801	0.7511	1.0541	0.4593	0.5114	0.8726	0.7776	1.0944	0.9645	1.3191	1.0886	0.8507	0.7528	0.819	1.6599	1.073
315	hypotaurine	Amino Acid	Methionine, Cysteine, SAM and Taurine Metabolism	590	GC/MS	358	1598.5	188	300-84-5	107812	C00519	HMDB00965	3.3073	1.1021	3.5327	0.2209	0.5709	2.1937	1.2522	1.2945	0.9474	1.2103	0.9305	0.8543	0.8768	0.6355	0.4676	0.4094
2360	hypoxanthine	Nucleotide	Purine Metabolism, (Hypo)Xanthine/Inosine containing	3127	LC/MS Neg	171	1313	135.1	68-94-0	790	C00262	HMDB00157	1.0061	0.7153	0.7901	0.4233	0.4709	1	0.9577	1.0911	0.9536	1.0777	1.0475	0.9647	1.0818	0.795	0.7501	0.8762
196	indolelactate	Amino Acid	Tryptophan Metabolism	18349	LC/MS Neg	100000463	2314	204.1	832-97-3	92904	C02043	HMDB00671	0.7577	0.7223	1.0587	2.6614	0.8303	1.0094	1.1519	0.5614	0.5614	0.6673	0.7954	0.5614	0.9906	0.5614	1.1602	2.1658
2359	inosine	Nucleotide	Purine Metabolism, (Hypo)Xanthine/Inosine containing	1123	LC/MS Neg	361	1600	267.2	58-63-9	6021	C00294	HMDB00195	0.8443	0.5086	0.4814	0.4625	0.4466	0.8944	0.8036	1.2008	1	1.1795	1.1471	1.0647	1.0914	0.8467	0.6059	0.6995
1366	inositol 1-phosphate (I1P)	Lipid	Inositol Metabolism	1481	GC/MS	370	2057.8	318.1	573-35-3;106032-59-1	440194	C04006	HMDB00213	0.7798	0.9669	0.7522	0.8224	0.9784	0.8286	0.7114	1.233	0.7284	0.8795	1.1391	0.8166	0.7548	0.8591	1	1.1098
773	Isobar: fructose 1,6-diphosphate, glucose 1,6-diphosphate, myo-inositol 1,4 or 1,3-diphosphate	Carbohydrate	Glycolysis, Gluconeogenesis, and Pyruvate Metabolism	36984	LC/MS Neg	100002180	572	339					2.5193	1	1.4055	1.9694	0.9896	1.4564	1.8553	0.5487	0.4229	0.9088	1.3928	0.4822	0.632	0.7059	1.2671	0.7684
281	isobutyrylcarnitine	Amino Acid	Leucine, Isoleucine and Valine Metabolism	33441	LC/MS Pos	100001055	1941	232.2	25518-49-4	168379		HMDB00736	0.9771	1.1399	1.2053	0.4094	0.5838	1.1267	1.9575	1.6302	1.4726	1.4486	1.0678	1.3553	1	0.4301	0.7168	0.5648
265	isoleucine	Amino Acid	Leucine, Isoleucine and Valine Metabolism	1125	LC/MS Pos	376	1614	132.1	73-32-5	6306	C00407	HMDB00172	0.929	0.8691	0.6522	1.4195	1.2837	0.788	1.0227	1.0352	1.0782	1	0.939	1.164	1.1406	1.174	0.9975	1.0263
244	isovalerylcarnitine	Amino Acid	Leucine, Isoleucine and Valine Metabolism	34407	LC/MS Pos	100001393	2533	246.2	31023-24-2	6426851		HMDB00688	0.8122	1.0297	1.0166	0.4037	0.4904	1	1.6164	1.3325	1.4602	0.9366	0.8786	1.0469	1.0276	0.4855	0.8958	0.6685
202	kynurenine	Amino Acid	Tryptophan Metabolism	15140	LC/MS Pos	100000265	1902	209.1	2922-83-0	161166	C00328	HMDB00684	9.8027	17.9818	17.4136	2.5942	9.3517	19.612	30.3551	0.9604	0.9644	1.0308	0.9102	1.2008	0.8575	0.9692	0.8757	0.9318
783	lactate	Carbohydrate	Glycolysis, Gluconeogenesis, and Pyruvate Metabolism	527	GC/MS	482	1102.8	116.9	79-33-4	612	C00186	HMDB00190	1.3412	1.0831	0.9976	0.9092	0.8544	1.136	1.2029	1.1495	1.0014	0.9462	0.965	1.1087	1.4244	0.7328	0.8113	1.1747
1603	lathosterol	Lipid	Sterol	39864	GC/MS	100001105	2337	255.2	80-99-9;80-99-9	65728	C01189	HMDB01170	2.0796	1.688	0.9908	0.7929	0.682	1.2388	0.9315	0.682	0.682	0.682	0.682	0.682	0.682	0.682	0.9924	0.682
979	laurate (12:0)	Lipid	Medium Chain Fatty Acid	1645	LC/MS Neg	181	5288	199.3	143-07-7	3893	C02679	HMDB00638	1.1732	1.4155	1.1792	1.4165	1.657	1.3276	1.3419	0.793	0.7882	0.8348	0.8188	0.791	0.7818	1	0.8568	0.6956
236	leucine	Amino Acid	Leucine, Isoleucine and Valine Metabolism	60	LC/MS Pos	397	1674	132.2	61-90-5	6106	C00123	HMDB00687	0.7976	0.7457	0.5308	1.3447	1.0811	0.6021	0.884	1.0574	1.0541	0.833	0.8904	1.0914	1.0041	1.276	1.1076	1.0068
555	leucylglycine	Peptide	Dipeptide	40045	LC/MS Pos	100003185	1800	189.2	686-50-0	79070			0.8038	0.8038	0.8038	0.8038	0.8038	0.8038	0.8038	0.8038	0.8038	0.8038	0.8038	0.8038	0.8038	0.8038	0.8038	0.8038
558	leucylleucine	Peptide	Dipeptide	36756	LC/MS Pos	100001710	3012	245.1	3303-31-9	76807	C11332	HMDB28933	0.5349	0.5349	0.9961	0.5349	0.5349	0.9449	0.5349	1	0.5349	0.5349	0.5349	0.5349	0.5349	0.5349	0.5349	0.5349
1010	lignocerate (24:0)	Lipid	Long Chain Fatty Acid	1364	GC/MS	516	2211	425.4	557-59-5	11197	C08320	HMDB02003	0.8059	1.873	1.2474	1.181	1.0443	1.854	1.1706	1	1.1397	1.2199	0.6328	0.8639	0.8796	0.9013	1.0021	1.0046
1024	linoleate (18:2n6)	Lipid	Polyunsaturated Fatty Acid (n3 and n6)	1105	LC/MS Neg	180	5533	279.3	60-33-3	5280450	C01595	HMDB00673	0.4493	0.8412	0.6292	1.7975	1.9511	0.475	0.3676	1.0258	0.9366	0.4107	1.3865	1.5225	0.6813	2.2552	1	1.2109
1026	linolenate [alpha or gamma; (18:3n3 or 6)]	Lipid	Polyunsaturated Fatty Acid (n3 and n6)	34035	LC/MS Neg	100001337	5450	277.3		5280934	C06426	HMDB03073	0.282	0.3615	0.2303	2.0593	1.7217	0.1647	0.1602	1.3215	1	0.2538	1.3854	2.2923	0.5734	2.9282	1.0274	0.9935
72	lysine	Amino Acid	Lysine Metabolism	1301	GC/MS	407	1836.7	317.2	56-87-1	5962	C00047	HMDB00182	1.8994	0.7968	1.6655	1.5953	2.0079	0.7538	0.8417	1.1153	1.2171	1	0.83	1.3238	0.9772	1.1013	0.8415	1.1376
958	malate	Energy	TCA Cycle	1303	GC/MS	409	1502	233	6915-15-7	525	C00149	HMDB00156	1.2752	1.0617	1.1752	0.2852	0.4247	1.5393	1.2894	1.2768	0.7939	1.0807	1.0312	0.7328	0.7168	0.4477	0.6361	0.6685
826	maltohexaose	Carbohydrate	Glycogen Metabolism	35170	LC/MS Neg	100001448	1224	989.1	34620-77-4	439606	C01936	HMDB12253	0.1743	0.1743	0.1743	0.1743	0.1743	0.1743	0.1743	3.0037	2.3554	3.9659	3.2888	2.4451	3.0418	0.3463	0.4757	0.9181
828	maltopentaose	Carbohydrate	Glycogen Metabolism	35163	LC/MS Neg	100001447	1100	827.1	34620-76-3	13489094	C06218	HMDB12254	0.0296	0.0296	0.0296	0.0296	0.0296	0.0296	0.0296	3.1389	2.6947	3.1798	3.3747	2.5608	3.3384	0.6102	0.8182	1
834	maltose	Carbohydrate	Glycogen Metabolism	15806	GC/MS	913	2142.1	204.1	6363-53-7	10991489	C00208	HMDB00163	0.4222	0.8747	0.339	0.0511	0.1193	0.5469	0.6015	1.8908	1.5127	1.3535	1.7311	1.6354	1.7025	1.3329	1.9831	2.6691
829	maltotetraose	Carbohydrate	Glycogen Metabolism	15910	LC/MS Neg	100000275	965	665.1	34612-38-9	446495	C02052	HMDB01296	0.1013	0.1821	0.0408	0.027	0.0166	0.129	0.1041	2.6652	2.4529	2.7093	2.8736	2.3861	2.9416	0.7583	0.7843	1.0159
831	maltotriose	Carbohydrate	Glycogen Metabolism	27723	GC/MS	100000276	2368.3	361.2	1109-28-0	439586	C01835	HMDB01262	0.145	0.2692	0.0772	0.0237	0.0237	0.1593	0.2424	2.38	1.7641	2.1297	1.6524	2.0764	2.2	0.7773	1	1.4612
880	mannitol	Carbohydrate	Fructose, Mannose and Galactose Metabolism	15335	GC/MS	100000277	1839	319.1	69-65-8	6251	C00392	HMDB00765	0.5571	0.4904	0.4278	0.0963	0.2068	0.4764	0.4957	1.1313	0.5808	0.9571	1.1387	1.0429	1.2324	1.1896	0.7885	0.871
876	mannose	Carbohydrate	Fructose, Mannose and Galactose Metabolism	584	GC/MS	803	1753.5	204	3458-28-4	18950	C00159	HMDB00169	0.2389	0.3642	0.1175	0.2323	0.4201	0.1043	0.1821	1.9108	1.6335	2.3444	2.2798	1.8488	2.5649	1.0668	1	1.5203
877	mannose-6-phosphate	Carbohydrate	Fructose, Mannose and Galactose Metabolism	1470	GC/MS	294	2035.9	387.2	70442-25-0;104872-94-8	439198	C00275	HMDB01078	0.3285	0.5004	0.1064	0.3239	0.3622	0.118	0.2584	1.2152	0.8214	0.7934	1.9299	1.0359	1.2657	0.8572	1.1624	1.1791
988	margarate (17:0)	Lipid	Long Chain Fatty Acid	1121	LC/MS Neg	891	5733	269.3	506-12-7	10465		HMDB02259	0.7207	1.2798	1.0076	1.8186	1.5548	0.8525	0.7622	0.924	0.8066	0.7551	1.0101	1.2207	0.9404	1.3107	1	0.9609
289	methionine	Amino Acid	Methionine, Cysteine, SAM and Taurine Metabolism	1302	LC/MS Pos	415	1252	150.1	63-68-3	6137	C00073	HMDB00696	0.8019	0.762	0.6559	1.0495	1.0506	0.7107	0.8552	0.9596	1.0082	0.9866	0.9428	1.0479	1.0096	1.0997	0.9472	0.9469
2918	methyl-alpha-glucopyranoside	Xenobiotics	Food Component/Plant	20714	GC/MS	100000858	1809	204	97-30-3	64947	C02603		0.4661	0.441	0.3288	0.1136	0.1136	0.4444	0.4421	1.7817	1.6032	1.7032	1.7546	1.8851	2.5165	1.0279	1.3998	2.4686
2492	methylphosphate	Nucleotide	Purine and Pyrimidine Metabolism	37070	GC/MS	100001805	1221	241	7023-27-0	13130		HMDB61711	0.7262	0.7538	0.6746	0.2542	0.4857	0.868	0.8831	1.4155	1.0286	1.2944	1.5393	1.0227	1.31	0.5275	1	1.0553
1358	myo-inositol	Lipid	Inositol Metabolism	19934	GC/MS	363	1924.9	217	87-89-8	892	C00137	HMDB00211	0.6725	0.4305	0.5793	0.2284	0.432	0.4686	0.7516	1.781	0.73	0.9541	1.1627	1.298	0.7941	1.2737	1	0.9728
982	myristate (14:0)	Lipid	Long Chain Fatty Acid	1365	LC/MS Neg	519	5439	227.3	544-63-8	11005	C06424	HMDB00806	1.0768	1.1408	1.1075	1.4371	1.2663	1.2766	1.052	0.8005	0.796	0.5821	0.8455	0.8627	0.718	1.186	0.6336	0.6657
983	myristoleate (14:1n5)	Lipid	Long Chain Fatty Acid	32418	LC/MS Neg	100001198	5338	225.3	544-64-9	5281119	C08322	HMDB02000	0.7733	1.0367	0.8057	1.246	1.3254	1.238	1.0864	0.775	0.6365	0.423	1	0.8536	0.5984	2.0476	0.7226	0.5506
1207	myristoylcarnitine	Lipid	Fatty Acid Metabolism(Acyl Carnitine)	33952	LC/MS Pos	100001270	5113	372.4	18822-89-4	53477791		HMDB05066	0.948	1.245	0.3633	1.4336	0.8089	1.6617	1.5676	1.9628	2.1836	1.2885	1	1.0061	0.9789	0.8945	0.9584	0.7399
1576	N,N-dimethylsphingosine	Lipid	Sphingolipid Metabolism	32460	LC/MS Pos	1517	5192	328.3	119567-63-4	5282309	C13914	HMDB13645	1.1233	1.0396	0.3923	1.5116	0.6329	1.4714	1.2685	1.7393	1.2308	1.3542	1.2332	1.0472	2.2589	0.3132	0.8819	0.7893
2387	N1-methyladenosine	Nucleotide	Purine Metabolism, Adenine containing	15650	LC/MS Pos	1242	1356	282.1	15763-06-1	27476	C02494	HMDB03331	1.2029	0.4607	1.576	0.2461	0.3175	1.0048	0.8142	1.2173	1.1381	0.7994	0.8844	0.9717	0.9824	1.0834	0.5634	0.6096
2421	N1-methylguanosine	Nucleotide	Purine Metabolism, Guanine containing	31609	LC/MS Pos	100001122	1850	298.1	2140-65-0	96373		HMDB01563	1.2298	0.7658	2.16	0.6914	0.7695	0.9138	1.0929	1.1259	0.9692	1.0749	1	0.9703	0.7405	1.0492	0.6984	0.7018
2423	N2,N2-dimethylguanosine	Nucleotide	Purine Metabolism, Guanine containing	35137	LC/MS Pos	100001412	2157	312.1	2140-67-2	92919		HMDB04824	0.7337	0.7337	2.5775	0.7337	0.7337	0.7337	0.7337	1.3021	0.7337	0.7996	0.8554	0.7337	0.7337	0.7337	0.7337	0.7337
74	N6-acetyllysine	Amino Acid	Lysine Metabolism	36752	LC/MS Pos	100001734	1134	189.1	692-04-6	92832	C02727	HMDB00206	1.0259	0.8319	1.0954	0.8568	0.7546	0.9438	0.9296	1.2363	1.2703	1	0.9318	1.0601	1.0348	1.1975	0.7894	0.8996
2397	N6-carbamoylthreonyladenosine	Nucleotide	Purine Metabolism, Adenine containing	35157	LC/MS Pos	100001415	2656	413	24719-82-2	161466		HMDB41623	1.6494	1.1368	2.4696	0.6238	0.716	1.3975	1.0294	0.8768	0.6238	1.4008	1.0251	0.9857	1.1459	0.6238	0.6238	0.6636
2388	N6-methyladenosine	Nucleotide	Purine Metabolism, Adenine containing	37114	LC/MS Pos	213	1985	282.1	1867-73-8	102175		HMDB04044	0.9697	0.8821	2.5055	0.5254	0.5254	0.971	0.9317	1.1382	0.7806	0.5254	0.7528	1.0585	1.1116	0.8348	0.5254	0.5254
25	N-acetylalanine	Amino Acid	Alanine and Aspartate Metabolism	1585	LC/MS Neg	1110	882	130.1	97-69-8	88064	C02847	HMDB00766	1.9377	1.5067	1.1894	1.4575	1.4551	1.8622	1.4077	0.9218	0.818	0.6497	0.9626	0.8864	0.9847	1.1443	0.9555	0.8261
31	N-acetylaspartate (NAA)	Amino Acid	Alanine and Aspartate Metabolism	22185	LC/MS Neg	100000787	620	174.1	997-55-7;997-55-7	65065	C01042	HMDB00812	2.0863	1	1.1329	0.2055	0.8568	1.2592	1.3083	0.9487	0.8648	0.6957	0.8198	1.1211	1.187	0.6398	0.5377	0.5493
41	N-acetyl-aspartyl-glutamate (NAAG)	Amino Acid	Glutamate Metabolism	35665	LC/MS Pos	100001612	1563	305	3106-85-2	5255	C12270	HMDB01067	2.2546	1.0248	1.547	0.3996	1	1.4998	1.6895	0.6535	0.3402	0.865	0.7263	0.5219	0.3526	0.3907	0.4929	0.327
922	N-acetylglucosamine 6-phosphate	Carbohydrate	Aminosugar Metabolism	15107	LC/MS Pos	1213	780	302	102029-88-9	439219	C00357	HMDB02817	0.7325	1.1737	0.9818	1.2394	1.9058	0.7654	0.9131	0.8171	1.0028	0.8366	1.0066	0.8541	0.5615	0.9887	1.0231	1
39	N-acetylglutamate	Amino Acid	Glutamate Metabolism	15720	LC/MS Pos	100000282	1492	190.1	5817-08-03	70914	C00624	HMDB01138	1.0954	0.3785	1	0.1626	0.1934	1.106	0.7245	1.0593	0.8279	1.3838	1.1771	0.8879	1.7964	0.9697	0.9451	0.7512
2	N-acetylglycine	Amino Acid	Glycine, Serine and Threonine Metabolism	27710	GC/MS	100001006	1396.4	143.9	543-24-8	10972		HMDB00532	1.008	0.9121	1.3395	0.7291	1.2257	2.1964	1.6249	0.9703	0.8806	0.9133	1.166	1.37	0.992	1.4732	1.2481	1.0866
290	N-acetylmethionine	Amino Acid	Methionine, Cysteine, SAM and Taurine Metabolism	1589	LC/MS Neg	1083	1805	190.1	65-82-7	448580	C02712	HMDB11745	1.3211	0.8351	0.6487	0.7317	0.9029	0.979	0.9699	0.8794	0.9818	1.0773	1.1158	1.2444	1.3575	1.186	0.7984	0.911
10	N-acetylserine	Amino Acid	Glycine, Serine and Threonine Metabolism	37076	GC/MS	100001851	1526	218	97-14-3	65249		HMDB02931	3.1985	1.772	1.7562	0.5754	0.8196	2.4202	1.3801	1.3612	0.9764	1.1879	1.3447	1	1.3146	0.5782	0.8445	0.7069
15	N-acetylthreonine	Amino Acid	Glycine, Serine and Threonine Metabolism	33939	LC/MS Neg	100001274	846	160.1	17093-74-2	152204	C01118		2.3505	2.0909	2.4163	1.9582	1.7552	2.7152	2.458	0.8503	1.1887	1.0357	0.7024	1	0.9368	0.6746	1.11	0.9101
291	N-formylmethionine	Amino Acid	Methionine, Cysteine, SAM and Taurine Metabolism	2829	LC/MS Neg	194	1541	176.1	4289-98-9	439750	C03145	HMDB01015	2.0806	1.3958	1.3117	0.5016	0.7463	2.0826	1.5452	1.1789	0.9008	0.9991	1.2191	0.8731	1.8972	1.0009	0.6338	0.7409
2923	N-glycolylneuraminate	Xenobiotics	Food Component/Plant	37123	LC/MS Pos	100001491	747	326	1113-83-3	123802	C03410	HMDB00833	0.5952	0.3105	0.9422	1.3627	1.7443	0.8669	1.8995	2.1694	1.9077	2.0293	2.4855	4.3795	2.5385	0.566	0.6345	1.8088
2497	nicotinamide	Cofactors and Vitamins	Nicotinate and Nicotinamide Metabolism	594	LC/MS Pos	432	1267	123.1	98-92-0	936	C00153	HMDB01406	1.0398	0.8402	0.8544	0.3893	0.6053	1.0974	0.9922	1.1681	0.9766	1.2177	1.1159	0.9833	1	0.8827	0.8478	1.0594
2501	nicotinamide adenine dinucleotide (NAD+)	Cofactors and Vitamins	Nicotinate and Nicotinamide Metabolism	5278	LC/MS Neg	1310	1411	661.8	53-84-9	5893	C00003	HMDB00902	1.6401	0.8372	1.1932	1.9744	0.8472	1.4923	1.4016	1.1001	0.9723	0.8778	1.2744	0.7705	1.0143	0.5486	0.7072	0.9393
2500	nicotinamide riboside*	Cofactors and Vitamins	Nicotinate and Nicotinamide Metabolism	33013	LC/MS Pos	100001310	955	255.1	1341-23-7	439924	C03150	HMDB00855	0.1834	0.1834	1.202	0.1834	0.1834	0.9774	0.6754	1.561	0.1834	1.0226	0.2773	0.1834	0.3951	0.1834	0.1834	0.1834
998	nonadecanoate (19:0)	Lipid	Long Chain Fatty Acid	1356	LC/MS Neg	892	6073	297.3	646-30-0	12591	C16535	HMDB00772	1.0528	3.106	1.915	2.0532	3.3056	1.524	1.2562	0.5891	0.7913	1	0.9109	0.9849	1.0033	0.7444	0.5992	0.967
992	oleate (18:1n9)	Lipid	Long Chain Fatty Acid	1359	GC/MS	442	1984.4	339.2	112-80-1	445639	C00712	HMDB00207	0.436	0.7309	0.5497	1.7487	1.5002	0.4812	0.4754	1.4374	1	0.5605	1.3578	1.6345	0.7603	2.5369	0.9223	1.1204
1212	oleoylcarnitine	Lipid	Fatty Acid Metabolism(Acyl Carnitine)	35160	LC/MS Pos	100001501	5202	426.4	38677-66-6	6441392;53477789		HMDB05065	0.8009	1.4385	0.4381	2.7299	1.1857	2.067	1.5703	1.2934	1.8456	0.7372	0.8777	0.753	0.5432	0.6884	0.8809	0.6398
325	ornithine	Amino Acid	Urea cycle; Arginine and Proline Metabolism	1493	GC/MS	444	1763.8	142	3184-13-2	6262	C00077	HMDB03374	0.8666	2.0676	0.8379	6.3886	7.3197	0.4954	0.8967	1.025	1.3618	1.2859	0.9074	0.8896	1	0.9315	0.9696	1.155
985	palmitate (16:0)	Lipid	Long Chain Fatty Acid	1336	LC/MS Neg	424	5619	255.3	57-10-3	985	C00249	HMDB00220	0.7684	1.3372	0.8913	1.8957	1.7815	0.8055	0.7169	1	0.8358	0.7202	1.2634	1.2783	0.9773	1.4088	0.9672	1.2114
986	palmitoleate (16:1n7)	Lipid	Long Chain Fatty Acid	33447	LC/MS Neg	452	5477	253.3	373-49-9	445638	C08362	HMDB03229	0.3468	0.5862	0.3247	1.4313	1.3438	0.3997	0.3237	1.1571	1.0761	0.2854	1.3949	1.3128	0.6113	2.3263	0.8908	1
1567	palmitoyl sphingomyelin	Lipid	Sphingolipid Metabolism	37506	GC/MS	100002107	2524	311.3	6254-89-3	9939941			0.6442	0.7852	0.5857	1.095	0.9282	0.7398	0.8074	1.3048	0.8986	1.1116	1.1111	1	0.8712	0.8292	1.2058	1.1423
1209	palmitoylcarnitine	Lipid	Fatty Acid Metabolism(Acyl Carnitine)	22189	LC/MS Pos	100000776	5179	400.4	6865-14-1	461	C02990	HMDB00222	1.5906	1.812	0.7433	1.8312	0.9066	2.3927	1.9821	1.701	2.3026	1.0969	0.9238	1.014	0.8971	0.7461	0.986	0.8737
2523	pantethine	Cofactors and Vitamins	Pantothenate and CoA Metabolism	39791	LC/MS Pos	100002991	3505.7	555.2	16816-67-4	452306	C12661	HMDB03828	1.5601	0.9444	1.0419	0.6375	0.6375	1.5256	1.803	0.6375	1.17	1	0.7909	0.6375	0.8337	0.6375	0.6375	0.8414
2522	pantothenate	Cofactors and Vitamins	Pantothenate and CoA Metabolism	1508	LC/MS Pos	1024	2218	220.1	137-08-6	6613	C00864	HMDB00210	1.3029	0.7872	0.9469	0.65	0.549	1.3111	1.1381	1.2075	0.936	1.2991	1.1992	1	0.9989	1.1699	0.8227	0.824
975	pelargonate (9:0)	Lipid	Medium Chain Fatty Acid	12035	LC/MS Neg	437	4847	157.2	112-05-0	8158	C01601	HMDB00847	1.1215	1.0348	1.1171	1.0608	1.2414	1.1432	1.0616	0.7554	0.7971	0.7219	0.8834	0.9516	0.7106	1.0108	0.7669	0.6623
984	pentadecanoate (15:0)	Lipid	Long Chain Fatty Acid	1361	GC/MS	980	1853.5	299.2	1002-84-2;10002-84-2	13849	C16537	HMDB00826	0.4803	0.7564	0.681	1.2984	0.9517	0.4803	1.1744	0.982	0.4803	0.5948	0.7569	0.9622	1.0594	1.3475	0.8909	0.5506
125	phenol sulfate	Amino Acid	Phenylalanine and Tyrosine Metabolism	32553	LC/MS Neg	100001510	2150	173.1	937-34-8	74426	C02180	HMDB60015	2.0169	0.7808	1.3723	1.2527	1.41	0.1931	0.1931	0.9418	0.8701	0.1931	0.1931	0.1931	0.1931	1	0.1931	0.1931
108	phenylacetylglycine	Amino Acid	Phenylalanine and Tyrosine Metabolism	33945	LC/MS Neg	100001275	2377	192.1	500-98-1	68144	C05598	HMDB00821	1.9324	2.104	2.0618	1.1091	1.6734	2.24	1	0.774	0.6434	1.153	1.0623	0.686	0.7136	1.6504	1.4326	3.0188
97	phenylalanine	Amino Acid	Phenylalanine and Tyrosine Metabolism	64	LC/MS Pos	460	2056	166.1	63-91-2	6140	C00079	HMDB00159	0.8514	0.8779	0.6118	1.4128	1.1349	0.7513	0.8524	1.029	1.0235	0.8955	0.9207	1.111	1.0257	1.2484	1	1.2875
610	phenylalanylleucine	Peptide	Dipeptide	40192	LC/MS Pos	100003200	3252	279.2	3303-55-7	4078229			0.7043	0.7043	0.7043	0.7043	0.7043	0.7043	0.7043	0.7043	0.7043	0.7043	0.7043	0.7043	0.7043	0.7043	0.7043	0.7043
970	phosphate	Energy	Oxidative Phosphorylation	11438	GC/MS	461	1307.7	298.9	7664-38-2	1061	C00009	HMDB01429	1.1888	1.0011	1.0834	0.6914	0.7268	1.0892	1.0522	0.9486	0.9832	1.0373	0.9596	0.9654	0.5567	0.9115	0.967	0.8349
781	phosphoenolpyruvate (PEP)	Carbohydrate	Glycolysis, Gluconeogenesis, and Pyruvate Metabolism	597	GC/MS	463	1595.4	369	10526-80-4	1005	C00074	HMDB00263	0.4677	0.9961	1.776	0.1824	0.1822	1.3201	1.4368	1.8851	0.6422	1.5721	1.4023	0.6251	0.4697	0.3606	0.6218	0.7689
1392	phosphoethanolamine	Lipid	Phospholipid Metabolism	1600	LC/MS Neg	1026	644	140.1	1071-23-4	1015	C00346	HMDB00224	1	0.7853	0.9744	0.8998	0.9716	1.1949	1.2552	1.0262	0.6658	0.772	0.9858	0.7912	0.7954	1.0277	0.8503	0.6945
2524	phosphopantetheine	Cofactors and Vitamins	Pantothenate and CoA Metabolism	15504	LC/MS Pos	100000328	2323	359.1	NA	987	C01134	HMDB01416	0.096	0.096	0.096	0.096	0.096	0.096	0.096	0.096	0.096	0.096	0.096	0.096	0.3597	0.096	0.096	0.096
89	pipecolate	Amino Acid	Lysine Metabolism	1444	LC/MS Pos	1025	1120	130.1	4043-87-2	849	C00408	HMDB00070	1.4539	1.092	1.2368	0.8102	1.2193	1.3873	0.9013	0.8356	0.7343	0.7654	0.8016	0.7327	0.7761	0.7702	0.8047	0.8556
346	pro-hydroxy-pro	Amino Acid	Urea cycle; Arginine and Proline Metabolism	35127	LC/MS Pos	100001167	960	229.2	18684-24-7	11673055		HMDB06695	0.8866	0.8002	0.3788	3.488	3.8772	0.6224	0.8309	0.93	1.2395	1.1641	1.1328	1.2844	0.8831	0.749	1.493	1.3538
326	proline	Amino Acid	Urea cycle; Arginine and Proline Metabolism	1898	LC/MS Pos	480	796	116.1	147-85-3	145742	C00148	HMDB00162	1.3712	0.971	1.0905	0.8067	0.8618	1.2753	1.4029	1.1226	1.0741	0.9705	0.9178	1.0937	1.1182	0.8503	0.7436	0.7677
1183	propionylcarnitine	Lipid	Fatty Acid Metabolism (also BCAA Metabolism)	32452	LC/MS Pos	100001162	1589	218.2	17298-37-2	107738	C03017	HMDB00824	0.3084	0.238	0.2795	0.4667	0.3556	0.2186	0.306	2.3909	1.2126	1.3299	2.2622	1.9597	1.1741	0.8799	0.9714	1.2155
1286	prostaglandin D2	Lipid	Eicosanoid	7737	LC/MS Neg	486	4657	351.2	41598-07-6	448457	C00696	HMDB01403	0.5379	0.5379	0.5379	0.6817	2.0975	0.5379	0.5379	0.5379	0.5379	0.5379	0.5379	0.5379	0.5379	0.5689	3.1612	1
1281	prostaglandin E2	Lipid	Eicosanoid	7746	LC/MS Neg	487	4562	351.3	363-24-6	5280360	C00584	HMDB01220	1.1525	1.468	0.9367	4.0697	2.4506	0.397	0.397	0.5167	0.7522	0.397	0.6085	0.8109	0.9512	2.1212	3.8616	1.8075
2448	pseudouridine	Nucleotide	Pyrimidine Metabolism, Uracil containing	33442	LC/MS Neg	821	1104	243.1	1445-07-4	15047	C02067	HMDB00767	1.7852	1.0933	1.8074	0.6693	1.1934	1.7445	1.2445	0.9623	0.7592	0.8431	0.7524	0.7014	0.6784	1.4913	0.9567	1
361	putrescine	Amino Acid	Polyamine Metabolism	1408	GC/MS	49	1705.8	174	110-60-1	1045	C00134	HMDB01414	14.7981	2.9511	9.7283	0.3481	3.8017	3.0264	2.8821	1.3252	1.6139	1	0.9322	1.7724	1.0342	0.6044	0.5257	0.3606
2596	pyridoxal	Cofactors and Vitamins	Vitamin B6 Metabolism	1651	LC/MS Pos	491	1210	168.1	65-22-5	1050	C00250	HMDB01545	0.985	1.2048	1.344	0.6895	0.6356	1.0416	1.0741	1.1204	0.8256	1.2203	1.1693	0.9741	0.8151	1	0.9014	0.9694
969	pyrophosphate (PPi)	Energy	Oxidative Phosphorylation	2078	GC/MS	495	1642.3	451	1466-09-3;2466-09-3	644102	C00013	HMDB00250	1.0179	1.2569	1.1381	0.7555	0.9114	1.546	1.2154	0.8353	0.7338	0.9449	1.1538	0.5628	0.9983	0.7129	0.9001	1.3095
802	ribitol	Carbohydrate	Pentose Metabolism	15772	GC/MS	100000406	1692.4	217	488-81-3	6912	C00474	HMDB00508	0.9261	0.6778	0.6518	0.18	0.2907	0.6255	1	2.5223	1.4849	2.9957	2.7971	1.5336	2.1618	0.9113	0.7957	1.2901
2519	riboflavin (Vitamin B2)	Cofactors and Vitamins	Riboflavin Metabolism	1827	LC/MS Pos	500	3111	377.2	83-88-5	493570	C00255	HMDB00244	0.8713	0.8943	1.4433	1.3462	1.6388	0.8927	0.8166	0.8237	1.1108	0.9664	0.9802	1.0495	0.9419	0.9015	0.9213	0.6651
801	ribose	Carbohydrate	Pentose Metabolism	12080	GC/MS	914	1639.2	204	50-69-1	5779	C00121	HMDB00283	0.8846	0.4802	0.3812	0.064	0.1965	0.4021	0.6253	2.86	2.2185	3.3259	2.583	2.3598	3.3354	1.2051	1	1.76
791	ribose 5-phosphate	Carbohydrate	Pentose Phosphate Pathway	561	GC/MS	19	1928.4	315.1	18265-46-8;108321-05-7		C00117	HMDB01548	0.7094	0.522	0.9919	0.3603	0.302	0.7669	0.6834	1.4426	0.9285	1.4117	1.584	1.3216	1.4075	0.6546	1.1626	1.2689
799	ribulose	Carbohydrate	Pentose Metabolism	35855	GC/MS	100000147	1662	306.1	488-84-6	151261	C00309	HMDB00621	0.8819	0.5553	0.4398	0.0797	0.2453	0.2905	0.6862	3.2536	2.2223	3.2633	2.8954	2.4775	3.2488	1.36	1.3192	2.1961
796	ribulose/xylulose 5-phosphate	Carbohydrate	Pentose Phosphate Pathway	37288	GC/MS	100002179	1935	357.2			C00199		1.4457	0.7097	1.3357	0.6145	0.7662	0.8837	1.1703	0.9999	0.6762	0.8252	1.2475	0.8766	0.6515	0.6694	1	1
297	S-adenosylhomocysteine (SAH)	Amino Acid	Methionine, Cysteine, SAM and Taurine Metabolism	15948	LC/MS Neg	197	1821	383.1	979-92-0	439155	C00021	HMDB00939	1.266	0.8501	1.1752	0.4682	0.4214	1.5817	1.1411	1	0.6853	0.708	1.0768	0.8826	1.0603	0.9989	0.5151	0.6036
296	S-adenosylmethionine (SAM)	Amino Acid	Methionine, Cysteine, SAM and Taurine Metabolism	15915	LC/MS Pos	1263	676	399.1	24346-00-7;86867-01-8;86867-0108	34755	C00019	HMDB01185	1.0695	0.6498	1.1885	0.3324	0.5078	1	1.1374	1.2004	0.9734	1.2099	1.2142	0.956	1.1843	0.542	0.5688	0.902
4	sarcosine (N-Methylglycine)	Amino Acid	Glycine, Serine and Threonine Metabolism	1516	GC/MS	1023	1182.9	116	107-97-1	1088	C00213	HMDB00271	1.478	1.3146	1.3196	0.5079	0.594	1.3326	1.6292	0.8689	0.851	0.9246	0.9873	0.9058	0.8146	0.4631	0.6386	0.8268
1361	scyllo-inositol	Lipid	Inositol Metabolism	32379	GC/MS	100001215	1893.8	318.2	488-59-5	892	C06153	HMDB06088	0.7107	0.449	0.6881	0.1518	0.2922	0.4846	0.7712	1.8202	0.9416	0.9669	1	1.3272	0.8497	1.5568	0.8394	0.7999
794	sedoheptulose-7-phosphate	Carbohydrate	Pentose Phosphate Pathway	35649	GC/MS	100001628	2070	691.35	2646-35-7	616	C05382	HMDB01068	0.2474	0.2312	0.2004	0.4483	0.316	0.09	0.152	1	1.0276	0.918	1.8243	1.3575	1.2179	1.098	1.028	0.9056
9	serine	Amino Acid	Glycine, Serine and Threonine Metabolism	1648	GC/MS	503	1389.1	204	56-45-1	5951	C00065	HMDB00187	0.7981	0.6669	0.4651	0.7395	0.7845	0.6643	0.7436	1.1404	1.0266	1.1907	1.2099	1.0608	1.1283	0.9711	1.1072	1.0998
649	serylphenyalanine	Peptide	Dipeptide	40054	LC/MS Pos	100003253	2348	253.2					0.8286	0.8286	0.8286	0.8286	0.8286	0.8286	0.8286	0.8286	0.8286	0.8286	0.8286	0.8286	0.8286	0.8286	0.8286	0.8286
380	S-lactoylglutathione	Amino Acid	Glutathione Metabolism	15731	LC/MS Neg	1343	1271	378.2	54398-03-7	440018	C03451	HMDB01066	0.4407	0.4407	0.4407	0.4407	0.4407	0.4407	0.4407	0.4407	1.0908	1.1368	0.568	0.4407	0.7797	0.4407	0.4407	0.4407
309	S-methylcysteine	Amino Acid	Methionine, Cysteine, SAM and Taurine Metabolism	39592	GC/MS	100002749	1447.8	218.1	1187-84-4	24417		HMDB02108	0.9681	0.9865	0.9262	0.5708	0.9155	0.8305	0.6613	3.2694	1.3968	2.3703	1.9019	0.4538	1.2514	1.6429	1.6192	1.8684
363	spermidine	Amino Acid	Polyamine Metabolism	485	LC/MS Pos	50	533	146.2	124-20-9	1102	C00315	HMDB01257	1.3816	1	1.1839	0.5183	0.8296	1.3126	1.2675	0.9898	2.2027	1.2664	1.3729	1.0896	1.141	0.778	1.0347	1.3232
1573	sphingosine	Lipid	Sphingolipid Metabolism	17747	LC/MS Pos	297	5197	300.2	123-78-4	5353955	C00319	HMDB00252	0.9846	0.9443	0.4482	1.4639	0.516	1.2272	1.125	1.8814	1.6886	1.6655	1.3739	1.259	1.6533	0.6577	0.9374	1.086
2974	stachydrine	Xenobiotics	Food Component/Plant	34384	LC/MS Pos	100001296	860	144.1	4136-37-2	115244	C10172	HMDB04827	1.0016	0.988	0.8027	0.4618	0.8245	1.1384	0.8219	0.6763	1	0.8298	0.4668	1.3304	1.0607	1.5837	1.2405	0.9347
990	stearate (18:0)	Lipid	Long Chain Fatty Acid	1358	LC/MS Neg	439	5886	283.4	57-11-4	5281	C01530	HMDB00827	1.0388	1.8526	1.4168	1.4612	1.5517	1.1357	0.968	0.8876	0.8721	0.9842	1.0856	1.0369	1.0739	0.9205	0.9562	1.0436
1017	stearidonate (18:4n3)	Lipid	Polyunsaturated Fatty Acid (n3 and n6)	33969	LC/MS Neg	100001229	5381	275.3	111174-40-4	5312508	C16300	HMDB06547	0.7433	0.5182	0.6385	1.9637	2.129	0.5709	0.5702	1.0688	1.259	0.6241	1.526	2.0924	0.7361	2.1442	0.7724	0.7107
1568	stearoyl sphingomyelin	Lipid	Sphingolipid Metabolism	19503	GC/MS	1538	2645	311.3	85187-10-6;85187-10-6	6453725	C00550	HMDB01348	0.2333	1.1839	0.5563	0.9183	0.3858	0.4381	1.1229	1.1256	0.9841	1.0002	0.9264	0.6715	0.7244	1	0.9292	1.3422
1210	stearoylcarnitine	Lipid	Fatty Acid Metabolism(Acyl Carnitine)	34409	LC/MS Pos	100001391	5300	428.4	18822-91-8	6426855		HMDB00848	1.4965	2.2087	1.3037	1.4742	0.6882	2.7061	2.8187	1.3877	1.5424	0.7529	0.6408	0.6291	1.0035	0.4501	0.7409	0.79
956	succinate	Energy	TCA Cycle	1437	GC/MS	252	1348	247	110-15-6	1110	C00042	HMDB00254	1.2875	0.8775	2.3593	0.4262	0.515	2.331	0.9054	1.0946	0.5583	0.6433	0.8847	0.4495	0.5645	0.4082	0.7336	0.4082
955	succinylcarnitine	Energy	TCA Cycle	37058	LC/MS Pos	100001948	1401	262.1					1.3564	0.8721	0.8764	0.8121	0.5769	1.4812	1.2494	1.0229	0.6803	1.1685	0.9888	0.6561	0.8193	0.7917	0.8552	0.7695
316	taurine	Amino Acid	Methionine, Cysteine, SAM and Taurine Metabolism	2125	GC/MS	512	1616.4	254.1	107-35-7	1123	C00245	HMDB00251	1.0294	0.4804	0.4711	0.8321	0.9256	1	1.2905	1.0444	0.7518	0.7626	0.6097	0.9151	0.6394	1.3629	0.925	0.5508
1772	taurocholate	Lipid	Primary Bile Acid Metabolism	18497	LC/MS Neg	1648	5122	514.3	145-42-6	6675	C05122	HMDB00036	1.0752	1.248	1.5049	1.197	4.6856	0.6118	1.0864	0.742	34.0012	0.5184	0.5233	3.9519	1	2.1507	1.5329	3.1622
1783	taurodeoxycholate	Lipid	Secondary Bile Acid Metabolism	12261	LC/MS Neg	1668	5243	498.3	207737-97-1	2733768	C05463	HMDB00896	0.7474	0.5134	0.8939	0.4592	2.2449	1.6574	0.4639	0.7722	13.8205	1.377	0.5744	1.3298	1.8045	1.4404	3.0224	1.365
755	TDTEDKGEFLSEGGGVR*	Peptide	Fibrinogen Cleavage Peptide	34301	LC/MS Pos	100001478	2880	600					1.0436	1.5717	1.9231	0.6187	1.6714	1.1841	1.434	0.2177	1.2662	0.4869	0.4353	1.0861	0.8514	0.333	0.5624	0.8764
1117	tetradecanedioate	Lipid	Fatty Acid, Dicarboxylate	35669	LC/MS Neg	100001613	3970	257.2	821-38-5	13185		HMDB00872	1.1733	1.0668	0.9209	1.6646	1.3461	1.0939	0.8421	0.7497	1.0271	0.6111	0.8573	0.6839	0.6429	1.395	1.0635	1.5157
14	threonine	Amino Acid	Glycine, Serine and Threonine Metabolism	1284	LC/MS Pos	564	713	120.1	72-19-5	6288	C00188	HMDB00167	0.7293	1.0062	0.8779	1.7217	1.3446	0.8956	1.009	1.0217	1.1912	0.9546	0.8522	1.0607	1.1465	0.9496	1.051	0.925
2487	thymidine	Nucleotide	Pyrimidine Metabolism, Thymine containing	2183	LC/MS Neg	872	1935	241.1	50-89-5	5789	C00214	HMDB00273	3.9767	4.3936	4.9195	5.8771	2.8317	3.8073	3.4148	1.2072	1.4475	0.5594	1	0.6963	0.89	0.709	0.7382	0.6629
2488	thymine	Nucleotide	Pyrimidine Metabolism, Thymine containing	604	GC/MS	882	1429.1	255	65-71-4	1135	C00178	HMDB00262	1.177	3.4283	1.8913	2.1035	1.936	0.8663	1.1811	0.3943	1.1102	0.5946	0.8722	0.922	0.3943	0.3943	0.716	1.4295
344	trans-4-hydroxyproline	Amino Acid	Urea cycle; Arginine and Proline Metabolism	1366	GC/MS	1001	1537	140	51-35-4	5810	C01157	HMDB00725	1.2571	0.981	0.7273	0.6786	1.1112	0.8412	0.556	1.2411	1.118	1.6566	1.788	0.7517	1.2922	1.0952	1.3963	1.2399
59	trans-urocanate	Amino Acid	Histidine Metabolism	607	LC/MS Pos	537	1119	139.1	104-98-3	736715	C00785	HMDB00301	0.4058	2.2544	1.3177	3.7032	1.4749	0.8553	1.302	1.0394	1.8368	0.3591	0.6218	0.8769	0.6121	0.7328	1.3291	1.0458
192	tryptophan	Amino Acid	Tryptophan Metabolism	54	LC/MS Pos	565	2445	205.1	73-22-3	6305	C00078	HMDB00929	0.6952	0.7069	0.5827	1.1907	1.0314	0.523	0.6534	1.0939	1.1044	1.0741	1.0061	1.1622	1.1547	1.0648	1.0463	1.303
110	tyrosine	Amino Acid	Phenylalanine and Tyrosine Metabolism	1299	LC/MS Pos	815	1516	182.1	60-18-4	6057	C00082	HMDB00158	0.7738	0.8595	0.6029	1.2604	1.1424	0.6342	0.8005	1.0998	1.1855	0.9496	0.9429	1.0638	1.1018	1.0402	1.0399	1.1485
908	UDP-acetylglucosamine/galactosamine	Carbohydrate	Nucleotide Sugar	38673	LC/MS Pos	100002957	963	607.7					0.3786	0.3786	0.3786	0.3786	0.3786	3.5975	0.3786	1.9997	0.3786	0.3786	1	0.3786	0.3786	0.3786	0.3786	0.3786
977	undecanoate (11:0)	Lipid	Medium Chain Fatty Acid	12067	LC/MS Neg	889	5207	185.2	334-48-5	8180	C17715	HMDB00947	1.061	1.3162	0.9198	1.1556	1.491	1.0504	1.0179	0.7044	0.9632	0.6468	0.7072	0.7654	0.8582	0.8065	0.6404	0.6765
2447	uracil	Nucleotide	Pyrimidine Metabolism, Uracil containing	605	GC/MS	825	1370.4	241	66-22-8	1174	C00106	HMDB00300	0.7556	0.7188	0.5845	0.6224	1.2617	0.5648	0.7263	0.8435	1.0753	1.067	1.0706	1.111	0.8616	0.9545	1.3401	1.5745
2368	urate	Nucleotide	Purine Metabolism, (Hypo)Xanthine/Inosine containing	1604	LC/MS Neg	1134	769	167.1	69-93-2;120K5305	1175	C00366	HMDB00289	1.1533	0.4852	1.0347	2.4837	2.5264	1.0161	0.8168	1.0899	0.7519	0.7866	0.8774	1	0.6972	1.0721	1.1059	0.9339
324	urea	Amino Acid	Urea cycle; Arginine and Proline Metabolism	1670	GC/MS	533	1223.9	171	57-13-6	1176	C00086	HMDB00294	0.9477	1	0.8805	0.6707	0.7507	0.9912	1.127	1.0786	0.5955	1.0668	0.8556	0.9941	0.9682	0.7059	0.8995	1.1753
2446	uridine	Nucleotide	Pyrimidine Metabolism, Uracil containing	606	LC/MS Neg	535	1430	243.1	58-96-8	6029	C00299	HMDB00296	1.102	0.875	0.818	0.4945	0.5407	1.0855	0.9692	1.0974	0.9058	1.0985	1.1673	0.9475	1.2209	0.8116	0.6372	0.6418
277	valine	Amino Acid	Leucine, Isoleucine and Valine Metabolism	1649	LC/MS Pos	566	1040	118.1	72-18-4	6287	C00183	HMDB00883	0.8341	0.8731	0.6918	1.3495	1.2294	0.7596	0.916	1.0161	1.0485	1.0072	0.9637	1.0708	1	1.1737	1.0322	1.1161
2361	xanthine	Nucleotide	Purine Metabolism, (Hypo)Xanthine/Inosine containing	3147	GC/MS	1004	1889.9	353	69-89-6	1188	C00385	HMDB00292	8.031	16.6383	45.2599	13.8466	36.3821	6.0789	0.4873	0.6141	0.2713	0.5807	0.7787	0.4184	0.6938	0.7196	1.2128	1.0771
2363	xanthosine	Nucleotide	Purine Metabolism, (Hypo)Xanthine/Inosine containing	15136	LC/MS Pos	100000299	1785	285	146-80-5	64959	C01762	HMDB00299	1.6941	1.6607	5.7714	0.8756	1.4066	1.7673	1.1421	0.6658	0.3853	0.3853	0.5294	0.6756	0.3853	0.8331	0.9576	0.739
808	xylitol	Carbohydrate	Pentose Metabolism	4966	GC/MS	543	1677.6	307.2	87-99-0	6912	C00379	HMDB02917	1.1204	0.4603	1.1439	0.2036	0.1855	1.1997	1.7292	3.7066	2.1617	2.5717	2.286	2.4394	3.653	2.2735	0.5042	1
804	xylulose	Carbohydrate	Pentose Metabolism	18344	GC/MS	100000421	1668	306.1	551-84-8	5289590	C00310	HMDB00654	0.7118	0.4212	0.2767	0.0596	0.2765	0.1877	0.3746	2.6665	1.9799	3.3717	2.7814	2.0427	2.4745	1.2194	1.2471	2.3136
